# Supplementary material for: Dynamics for El Niño-La Niña asymmetry constrain equatorial-Pacific warming pattern
Source: Nat Commun. 2020 Aug 28;11:4230. doi: 10.1038/s41467-020-17983-y (PMC7455730; doi:10.1038/s41467-020-17983-y)
Supplement: Supplementary file 3 — Source Data [file 41467_2020_17983_MOESM3_ESM.gz]

Archive with 2,874 entries (2,865 files):
- ._HJS20NCOM
- HJS20NCOM
- HJS20NCOM/._README
- HJS20NCOM/README
- HJS20NCOM/._netcdf
- HJS20NCOM/netcdf
- HJS20NCOM/._text
- HJS20NCOM/text
- HJS20NCOM/text/._cmip6
- HJS20NCOM/text/cmip6
- HJS20NCOM/text/._.DS_Store
- HJS20NCOM/text/.DS_Store
- HJS20NCOM/text/._cmip5
- HJS20NCOM/text/cmip5
- HJS20NCOM/text/._reanalysis
- HJS20NCOM/text/reanalysis
- HJS20NCOM/text/reanalysis/._rcoef12-obs-thdewtauuew.txt
- HJS20NCOM/text/reanalysis/rcoef12-obs-thdewtauuew.txt
- HJS20NCOM/text/reanalysis/._cmip5_obs-tauu4e-mu_obs-nino3-skw.txt
- HJS20NCOM/text/reanalysis/cmip5_obs-tauu4e-mu_obs-nino3-skw.txt
- HJS20NCOM/text/reanalysis/._cmip5_obs-sfcndh-std_obs-nino3-skw.txt
- HJS20NCOM/text/reanalysis/cmip5_obs-sfcndh-std_obs-nino3-skw.txt
- HJS20NCOM/text/reanalysis/._.DS_Store
- HJS20NCOM/text/reanalysis/.DS_Store
- HJS20NCOM/text/reanalysis/._cmip5-obs-sstbarcti.txt
- HJS20NCOM/text/reanalysis/cmip5-obs-sstbarcti.txt
- HJS20NCOM/text/reanalysis/._cmip5_obs-tsube-skw_obs-nino3-skw.txt
- HJS20NCOM/text/reanalysis/cmip5_obs-tsube-skw_obs-nino3-skw.txt
- HJS20NCOM/text/reanalysis/._cmip5_obsrad-tauu4e-skw_obsrad-nino3-skw.txt
- HJS20NCOM/text/reanalysis/cmip5_obsrad-tauu4e-skw_obsrad-nino3-skw.txt
- HJS20NCOM/text/reanalysis/._cmip5_obs-ndh-std_obs-tsube-skw.txt
- HJS20NCOM/text/reanalysis/cmip5_obs-ndh-std_obs-tsube-skw.txt
- HJS20NCOM/text/reanalysis/._cmip5_obs-sfcndh-std_obs-nino3-std.txt
- HJS20NCOM/text/reanalysis/cmip5_obs-sfcndh-std_obs-nino3-std.txt
- HJS20NCOM/text/reanalysis/._cmip5_obsrad-tauu4e-mu_obsrad-nino3-skw.txt
- HJS20NCOM/text/reanalysis/cmip5_obsrad-tauu4e-mu_obsrad-nino3-skw.txt
- HJS20NCOM/text/reanalysis/._cmip5_obsrad-rdflxp-alp_obsrad-nino3-skw.txt
- HJS20NCOM/text/reanalysis/cmip5_obsrad-rdflxp-alp_obsrad-nino3-skw.txt
- HJS20NCOM/text/reanalysis/._cmip5_obsrad-thflxp-skw_obsrad-nino3-skw.txt
- HJS20NCOM/text/reanalysis/cmip5_obsrad-thflxp-skw_obsrad-nino3-skw.txt
- HJS20NCOM/text/reanalysis/._cmip5_obs-ndh-std_obs-nino3-std.txt
- HJS20NCOM/text/reanalysis/cmip5_obs-ndh-std_obs-nino3-std.txt
- HJS20NCOM/text/reanalysis/._cmip5_obs+obsrad-tauu4eTOnino3-regasym_obs+obsrad-nino3-skw.txt
- HJS20NCOM/text/reanalysis/cmip5_obs+obsrad-tauu4eTOnino3-regasym_obs+obsrad-nino3-skw.txt
- HJS20NCOM/text/reanalysis/._cmip5_obsrad-tauu4e-mu_obsrad-rdflxp-alp.txt
- HJS20NCOM/text/reanalysis/cmip5_obsrad-tauu4e-mu_obsrad-rdflxp-alp.txt
- HJS20NCOM/text/reanalysis/._cmip5_obs-ndh-std_obs-nino3-skw.txt
- HJS20NCOM/text/reanalysis/cmip5_obs-ndh-std_obs-nino3-skw.txt
- HJS20NCOM/text/reanalysis/._cmip5_obsrad-dswflxTOnino3-regasym_obsrad-nino3-skw.txt
- HJS20NCOM/text/reanalysis/cmip5_obsrad-dswflxTOnino3-regasym_obsrad-nino3-skw.txt
- HJS20NCOM/text/reanalysis/._cmip5_obs-nino3-std_obs-nino3-skw.txt
- HJS20NCOM/text/reanalysis/cmip5_obs-nino3-std_obs-nino3-skw.txt
- HJS20NCOM/text/reanalysis/._cmip5_obsrad-rdflxp-alp_obsrad-nino3-std.txt
- HJS20NCOM/text/reanalysis/cmip5_obsrad-rdflxp-alp_obsrad-nino3-std.txt
- HJS20NCOM/text/cmip5/._cmip5_historical-rdflxp-alp_historical-nino3-skw.txt
- HJS20NCOM/text/cmip5/cmip5_historical-rdflxp-alp_historical-nino3-skw.txt
- HJS20NCOM/text/cmip5/._cmip5_historical-ndh-std_historical-tsube-skw.txt
- HJS20NCOM/text/cmip5/cmip5_historical-ndh-std_historical-tsube-skw.txt
- HJS20NCOM/text/cmip5/._cmip5_historical-thdewtauuew-beta12_rcp85-thdewtauuew-beta12.txt
- HJS20NCOM/text/cmip5/cmip5_historical-thdewtauuew-beta12_rcp85-thdewtauuew-beta12.txt
- HJS20NCOM/text/cmip5/._cmip5-historical-sstbarcti.txt
- HJS20NCOM/text/cmip5/cmip5-historical-sstbarcti.txt
- HJS20NCOM/text/cmip5/._.DS_Store
- HJS20NCOM/text/cmip5/.DS_Store
- HJS20NCOM/text/cmip5/._cmip5-trendENSO3-hh_ndh_2051-2100_historical.txt
- HJS20NCOM/text/cmip5/cmip5-trendENSO3-hh_ndh_2051-2100_historical.txt
- HJS20NCOM/text/cmip5/._cmip5_historical-tauu4e-mu_historical-nino3-std.txt
- HJS20NCOM/text/cmip5/cmip5_historical-tauu4e-mu_historical-nino3-std.txt
- HJS20NCOM/text/cmip5/._rcoef-historical-usube2tauu4e.txt
- HJS20NCOM/text/cmip5/rcoef-historical-usube2tauu4e.txt
- HJS20NCOM/text/cmip5/._cmip5_historical-tsube-skw_historical-nino3-skw.txt
- HJS20NCOM/text/cmip5/cmip5_historical-tsube-skw_historical-nino3-skw.txt
- HJS20NCOM/text/cmip5/._cmip5-trendENSO3-l_ndh_2051-2100_historical.txt
- HJS20NCOM/text/cmip5/cmip5-trendENSO3-l_ndh_2051-2100_historical.txt
- HJS20NCOM/text/cmip5/._cmip5_historical-tauu4e-mu_historical-nino3-skw.txt
- HJS20NCOM/text/cmip5/cmip5_historical-tauu4e-mu_historical-nino3-skw.txt
- HJS20NCOM/text/cmip5/._cmip5_historical-tauu4eTOnino3-regasym_historical-nino3-skw.txt
- HJS20NCOM/text/cmip5/cmip5_historical-tauu4eTOnino3-regasym_historical-nino3-skw.txt
- HJS20NCOM/text/cmip5/._rcoef-historical-tauu4e_hh.txt
- HJS20NCOM/text/cmip5/rcoef-historical-tauu4e_hh.txt
- HJS20NCOM/text/cmip5/._rcoef-historical-usube2tauu4e_hh.txt
- HJS20NCOM/text/cmip5/rcoef-historical-usube2tauu4e_hh.txt
- HJS20NCOM/text/cmip5/._cmip5_historical-rdflxp-alp_historical-nino3-std.txt
- HJS20NCOM/text/cmip5/cmip5_historical-rdflxp-alp_historical-nino3-std.txt
- HJS20NCOM/text/cmip5/._cmip5-historical-sstbarcti_hh.txt
- HJS20NCOM/text/cmip5/cmip5-historical-sstbarcti_hh.txt
- HJS20NCOM/text/cmip5/._rcoef-historical-usube2tauu4e_l.txt
- HJS20NCOM/text/cmip5/rcoef-historical-usube2tauu4e_l.txt
- HJS20NCOM/text/cmip5/._cmip5-historical-sstbarcti_h.txt
- HJS20NCOM/text/cmip5/cmip5-historical-sstbarcti_h.txt
- HJS20NCOM/text/cmip5/._rcoef-historical-tauu4e.txt
- HJS20NCOM/text/cmip5/rcoef-historical-tauu4e.txt
- HJS20NCOM/text/cmip5/._cmip5_historical-sfcndh-std_historical-nino3-std.txt
- HJS20NCOM/text/cmip5/cmip5_historical-sfcndh-std_historical-nino3-std.txt
- HJS20NCOM/text/cmip5/._rcoef-historical-tauu4e_l.txt
- HJS20NCOM/text/cmip5/rcoef-historical-tauu4e_l.txt
- HJS20NCOM/text/cmip5/._cmip5-trendENSO3_ndh_2051-2100_historical.txt
- HJS20NCOM/text/cmip5/cmip5-trendENSO3_ndh_2051-2100_historical.txt
- HJS20NCOM/text/cmip5/._rcoef-historical-tauu4e_h.txt
- HJS20NCOM/text/cmip5/rcoef-historical-tauu4e_h.txt
- HJS20NCOM/text/cmip5/._cmip5_historical-ndh-std_historical-nino3-skw.txt
- HJS20NCOM/text/cmip5/cmip5_historical-ndh-std_historical-nino3-skw.txt
- HJS20NCOM/text/cmip5/._cmip5-historical-sstbarcti_l.txt
- HJS20NCOM/text/cmip5/cmip5-historical-sstbarcti_l.txt
- HJS20NCOM/text/cmip5/._rcoef-historical-usube2tauu4e_h.txt
- HJS20NCOM/text/cmip5/rcoef-historical-usube2tauu4e_h.txt
- HJS20NCOM/text/cmip5/._cmip5_historical-ndh-std_historical-nino3-std.txt
- HJS20NCOM/text/cmip5/cmip5_historical-ndh-std_historical-nino3-std.txt
- HJS20NCOM/text/cmip5/._cmip5_historical-tauu4e-mu_historical-rdflxp-alp.txt
- HJS20NCOM/text/cmip5/cmip5_historical-tauu4e-mu_historical-rdflxp-alp.txt
- HJS20NCOM/text/cmip5/._cmip5_historical-nino3-std_historical-nino3-skw.txt
- HJS20NCOM/text/cmip5/cmip5_historical-nino3-std_historical-nino3-skw.txt
- HJS20NCOM/text/cmip5/._cmip5_historical-sfcndh-std_historical-nino3-skw.txt
- HJS20NCOM/text/cmip5/cmip5_historical-sfcndh-std_historical-nino3-skw.txt
- HJS20NCOM/text/cmip5/._cmip5_historical-dswflxTOnino3-regasym_historical-nino3-skw.txt
- HJS20NCOM/text/cmip5/cmip5_historical-dswflxTOnino3-regasym_historical-nino3-skw.txt
- HJS20NCOM/text/cmip5/._cmip5-trendENSO3-h_ndh_2051-2100_historical.txt
- HJS20NCOM/text/cmip5/cmip5-trendENSO3-h_ndh_2051-2100_historical.txt
- HJS20NCOM/text/cmip6/._cmip6_historical-tauu4eTOnino3-regasym_historical-nino3-skw.txt
- HJS20NCOM/text/cmip6/cmip6_historical-tauu4eTOnino3-regasym_historical-nino3-skw.txt
- HJS20NCOM/text/cmip6/._cmip6-historical-sstbarcti_l.txt
- HJS20NCOM/text/cmip6/cmip6-historical-sstbarcti_l.txt
- HJS20NCOM/text/cmip6/._cmip6_historical-sfcndh-std_historical-nino3-std.txt
- HJS20NCOM/text/cmip6/cmip6_historical-sfcndh-std_historical-nino3-std.txt
- HJS20NCOM/text/cmip6/._cmip6_historical-tauu4e-mu_historical-nino3-skw.txt
- HJS20NCOM/text/cmip6/cmip6_historical-tauu4e-mu_historical-nino3-skw.txt
- HJS20NCOM/text/cmip6/._.DS_Store
- HJS20NCOM/text/cmip6/.DS_Store
- HJS20NCOM/text/cmip6/._cmip6-historical-sstbarcti_h.txt
- HJS20NCOM/text/cmip6/cmip6-historical-sstbarcti_h.txt
- HJS20NCOM/text/cmip6/._cmip6_historical-tsube-skw_historical-nino3-skw.txt
- HJS20NCOM/text/cmip6/cmip6_historical-tsube-skw_historical-nino3-skw.txt
- HJS20NCOM/text/cmip6/._rcoef-historical-usube2tauu4e.txt
- HJS20NCOM/text/cmip6/rcoef-historical-usube2tauu4e.txt
- HJS20NCOM/text/cmip6/._cmip6-trendENSO3-hh_ndh_2051-2100_historical.txt
- HJS20NCOM/text/cmip6/cmip6-trendENSO3-hh_ndh_2051-2100_historical.txt
- HJS20NCOM/text/cmip6/._cmip6-trendENSO3_sst_2051-2100_historical.txt
- HJS20NCOM/text/cmip6/cmip6-trendENSO3_sst_2051-2100_historical.txt
- HJS20NCOM/text/cmip6/._cmip6_historical-thdewtauuew-beta12_ssp585-thdewtauuew-beta12.txt
- HJS20NCOM/text/cmip6/cmip6_historical-thdewtauuew-beta12_ssp585-thdewtauuew-beta12.txt
- HJS20NCOM/text/cmip6/._cmip6_historical-tauu4e-mu_historical-nino3-std.txt
- HJS20NCOM/text/cmip6/cmip6_historical-tauu4e-mu_historical-nino3-std.txt
- HJS20NCOM/text/cmip6/._cmip6_historical-tauu4e-mu_historical-rdflxp-alp.txt
- HJS20NCOM/text/cmip6/cmip6_historical-tauu4e-mu_historical-rdflxp-alp.txt
- HJS20NCOM/text/cmip6/._rcoef-historical-tauu4e_hh.txt
- HJS20NCOM/text/cmip6/rcoef-historical-tauu4e_hh.txt
- HJS20NCOM/text/cmip6/._cmip6-trendENSO3-h_ndh_2051-2100_historical.txt
- HJS20NCOM/text/cmip6/cmip6-trendENSO3-h_ndh_2051-2100_historical.txt
- HJS20NCOM/text/cmip6/._cmip6_historical-sfcndh-std_historical-nino3-skw.txt
- HJS20NCOM/text/cmip6/cmip6_historical-sfcndh-std_historical-nino3-skw.txt
- HJS20NCOM/text/cmip6/._rcoef-historical-usube2tauu4e_hh.txt
- HJS20NCOM/text/cmip6/rcoef-historical-usube2tauu4e_hh.txt
- HJS20NCOM/text/cmip6/._cmip6_historical-ndh-std_historical-tsube-skw.txt
- HJS20NCOM/text/cmip6/cmip6_historical-ndh-std_historical-tsube-skw.txt
- HJS20NCOM/text/cmip6/._rcoef-historical-usube2tauu4e_l.txt
- HJS20NCOM/text/cmip6/rcoef-historical-usube2tauu4e_l.txt
- HJS20NCOM/text/cmip6/._cmip6_historical-rdflxp-alp_historical-nino3-skw.txt
- HJS20NCOM/text/cmip6/cmip6_historical-rdflxp-alp_historical-nino3-skw.txt
- HJS20NCOM/text/cmip6/._cmip6-historical-sstbarcti_hh.txt
- HJS20NCOM/text/cmip6/cmip6-historical-sstbarcti_hh.txt
- HJS20NCOM/text/cmip6/._cmip6-trendENSO3-nan_sst_2051-2100_historical.txt
- HJS20NCOM/text/cmip6/cmip6-trendENSO3-nan_sst_2051-2100_historical.txt
- HJS20NCOM/text/cmip6/._cmip6_historical-nino3-std_historical-nino3-skw.txt
- HJS20NCOM/text/cmip6/cmip6_historical-nino3-std_historical-nino3-skw.txt
- HJS20NCOM/text/cmip6/._rcoef-historical-tauu4e.txt
- HJS20NCOM/text/cmip6/rcoef-historical-tauu4e.txt
- HJS20NCOM/text/cmip6/._cmip6-historical-sstbarcti.txt
- HJS20NCOM/text/cmip6/cmip6-historical-sstbarcti.txt
- HJS20NCOM/text/cmip6/._rcoef-historical-tauu4e_l.txt
- HJS20NCOM/text/cmip6/rcoef-historical-tauu4e_l.txt
- HJS20NCOM/text/cmip6/._cmip6_historical-ndh-std_historical-nino3-std.txt
- HJS20NCOM/text/cmip6/cmip6_historical-ndh-std_historical-nino3-std.txt
- HJS20NCOM/text/cmip6/._rcoef-historical-tauu4e_h.txt
- HJS20NCOM/text/cmip6/rcoef-historical-tauu4e_h.txt
- HJS20NCOM/text/cmip6/._cmip6-trendENSO3_ndh_2051-2100_historical.txt
- HJS20NCOM/text/cmip6/cmip6-trendENSO3_ndh_2051-2100_historical.txt
- HJS20NCOM/text/cmip6/._rcoef-historical-usube2tauu4e_h.txt
- HJS20NCOM/text/cmip6/rcoef-historical-usube2tauu4e_h.txt
- HJS20NCOM/text/cmip6/._cmip6_historical-dswflxTOnino3-regasym_historical-nino3-skw.txt
- HJS20NCOM/text/cmip6/cmip6_historical-dswflxTOnino3-regasym_historical-nino3-skw.txt
- HJS20NCOM/text/cmip6/._cmip6-trendENSO3-l_ndh_2051-2100_historical.txt
- HJS20NCOM/text/cmip6/cmip6-trendENSO3-l_ndh_2051-2100_historical.txt
- HJS20NCOM/text/cmip6/._cmip6_historical-ndh-std_historical-nino3-skw.txt
- HJS20NCOM/text/cmip6/cmip6_historical-ndh-std_historical-nino3-skw.txt
- HJS20NCOM/text/cmip6/._cmip6_historical-rdflxp-alp_historical-nino3-std.txt
- HJS20NCOM/text/cmip6/cmip6_historical-rdflxp-alp_historical-nino3-std.txt
- HJS20NCOM/netcdf/._cmip6
- HJS20NCOM/netcdf/cmip6
- HJS20NCOM/netcdf/._cmip5
- HJS20NCOM/netcdf/cmip5
- HJS20NCOM/netcdf/._reanalysis
- HJS20NCOM/netcdf/reanalysis
- HJS20NCOM/netcdf/reanalysis/._ndhstd_GODAS.nc
- HJS20NCOM/netcdf/reanalysis/ndhstd_GODAS.nc
- HJS20NCOM/netcdf/reanalysis/._tsubreg3_ORAS5.nc
- HJS20NCOM/netcdf/reanalysis/tsubreg3_ORAS5.nc
- HJS20NCOM/netcdf/reanalysis/._sstskw_ORAS5.nc
- HJS20NCOM/netcdf/reanalysis/sstskw_ORAS5.nc
- HJS20NCOM/netcdf/reanalysis/._tauuc_SODA331.nc
- HJS20NCOM/netcdf/reanalysis/tauuc_SODA331.nc
- HJS20NCOM/netcdf/reanalysis/._sstc_GODAS.nc
- HJS20NCOM/netcdf/reanalysis/sstc_GODAS.nc
- HJS20NCOM/netcdf/reanalysis/._sstreg3_GODAS.nc
- HJS20NCOM/netcdf/reanalysis/sstreg3_GODAS.nc
- HJS20NCOM/netcdf/reanalysis/._tauureg3_TROPFLX.nc
- HJS20NCOM/netcdf/reanalysis/tauureg3_TROPFLX.nc
- HJS20NCOM/netcdf/reanalysis/._ndhstd_SODA331.nc
- HJS20NCOM/netcdf/reanalysis/ndhstd_SODA331.nc
- HJS20NCOM/netcdf/reanalysis/._thflxc_ORAS3.nc
- HJS20NCOM/netcdf/reanalysis/thflxc_ORAS3.nc
- HJS20NCOM/netcdf/reanalysis/._usubreg3_GODAS.nc
- HJS20NCOM/netcdf/reanalysis/usubreg3_GODAS.nc
- HJS20NCOM/netcdf/reanalysis/._sstreg3_SODA331.nc
- HJS20NCOM/netcdf/reanalysis/sstreg3_SODA331.nc
- HJS20NCOM/netcdf/reanalysis/._usubc_ORAS3.nc
- HJS20NCOM/netcdf/reanalysis/usubc_ORAS3.nc
- HJS20NCOM/netcdf/reanalysis/._sstc_SODA331.nc
- HJS20NCOM/netcdf/reanalysis/sstc_SODA331.nc
- HJS20NCOM/netcdf/reanalysis/._tauuc_ORAS3.nc
- HJS20NCOM/netcdf/reanalysis/tauuc_ORAS3.nc
- HJS20NCOM/netcdf/reanalysis/._thflxreg3_ORAS5.nc
- HJS20NCOM/netcdf/reanalysis/thflxreg3_ORAS5.nc
- HJS20NCOM/netcdf/reanalysis/._tauureg3_GODAS.nc
- HJS20NCOM/netcdf/reanalysis/tauureg3_GODAS.nc
- HJS20NCOM/netcdf/reanalysis/._rdflxc_ISCCPFH.nc
- HJS20NCOM/netcdf/reanalysis/rdflxc_ISCCPFH.nc
- HJS20NCOM/netcdf/reanalysis/._tsubskw_SODA331.nc
- HJS20NCOM/netcdf/reanalysis/tsubskw_SODA331.nc
- HJS20NCOM/netcdf/reanalysis/._ndhmean_ORAS5.nc
- HJS20NCOM/netcdf/reanalysis/ndhmean_ORAS5.nc
- HJS20NCOM/netcdf/reanalysis/._rdflxc_ERA5.nc
- HJS20NCOM/netcdf/reanalysis/rdflxc_ERA5.nc
- HJS20NCOM/netcdf/reanalysis/._tsubc_ORAS3.nc
- HJS20NCOM/netcdf/reanalysis/tsubc_ORAS3.nc
- HJS20NCOM/netcdf/reanalysis/._rdflxreg3_CERES.nc
- HJS20NCOM/netcdf/reanalysis/rdflxreg3_CERES.nc
- HJS20NCOM/netcdf/reanalysis/._wsubc_ORAS5.nc
- HJS20NCOM/netcdf/reanalysis/wsubc_ORAS5.nc
- HJS20NCOM/netcdf/reanalysis/._sststd_ORAS5.nc
- HJS20NCOM/netcdf/reanalysis/sststd_ORAS5.nc
- HJS20NCOM/netcdf/reanalysis/._tsubstd_SODA331.nc
- HJS20NCOM/netcdf/reanalysis/tsubstd_SODA331.nc
- HJS20NCOM/netcdf/reanalysis/._thflxc_ERA5.nc
- HJS20NCOM/netcdf/reanalysis/thflxc_ERA5.nc
- HJS20NCOM/netcdf/reanalysis/._thflxreg3_SODA331.nc
- HJS20NCOM/netcdf/reanalysis/thflxreg3_SODA331.nc
- HJS20NCOM/netcdf/reanalysis/._thflxc_ERAI.nc
- HJS20NCOM/netcdf/reanalysis/thflxc_ERAI.nc
- HJS20NCOM/netcdf/reanalysis/._sststd_GODAS.nc
- HJS20NCOM/netcdf/reanalysis/sststd_GODAS.nc
- HJS20NCOM/netcdf/reanalysis/._wsubc_GODAS.nc
- HJS20NCOM/netcdf/reanalysis/wsubc_GODAS.nc
- HJS20NCOM/netcdf/reanalysis/._rdflxc_ERAI.nc
- HJS20NCOM/netcdf/reanalysis/rdflxc_ERAI.nc
- HJS20NCOM/netcdf/reanalysis/._ndhmean_GODAS.nc
- HJS20NCOM/netcdf/reanalysis/ndhmean_GODAS.nc
- HJS20NCOM/netcdf/reanalysis/._tauureg3_ORAS5.nc
- HJS20NCOM/netcdf/reanalysis/tauureg3_ORAS5.nc
- HJS20NCOM/netcdf/reanalysis/._thflxreg3_GODAS.nc
- HJS20NCOM/netcdf/reanalysis/thflxreg3_GODAS.nc
- HJS20NCOM/netcdf/reanalysis/._rdflxreg3_TROPFLX.nc
- HJS20NCOM/netcdf/reanalysis/rdflxreg3_TROPFLX.nc
- HJS20NCOM/netcdf/reanalysis/._rdflxc_SRB.nc
- HJS20NCOM/netcdf/reanalysis/rdflxc_SRB.nc
- HJS20NCOM/netcdf/reanalysis/._rdflxc_CERES.nc
- HJS20NCOM/netcdf/reanalysis/rdflxc_CERES.nc
- HJS20NCOM/netcdf/reanalysis/._tsubskw_ORAS3.nc
- HJS20NCOM/netcdf/reanalysis/tsubskw_ORAS3.nc
- HJS20NCOM/netcdf/reanalysis/._tsubstd_ORAS3.nc
- HJS20NCOM/netcdf/reanalysis/tsubstd_ORAS3.nc
- HJS20NCOM/netcdf/reanalysis/._thflxc_OAFLX.nc
- HJS20NCOM/netcdf/reanalysis/thflxc_OAFLX.nc
- HJS20NCOM/netcdf/reanalysis/._usubreg3_ORAS5.nc
- HJS20NCOM/netcdf/reanalysis/usubreg3_ORAS5.nc
- HJS20NCOM/netcdf/reanalysis/._ndhmean_SODA331.nc
- HJS20NCOM/netcdf/reanalysis/ndhmean_SODA331.nc
- HJS20NCOM/netcdf/reanalysis/._wsubreg3_ORAS3.nc
- HJS20NCOM/netcdf/reanalysis/wsubreg3_ORAS3.nc
- HJS20NCOM/netcdf/reanalysis/._thflxc_SODA331.nc
- HJS20NCOM/netcdf/reanalysis/thflxc_SODA331.nc
- HJS20NCOM/netcdf/reanalysis/._sstreg3_ORAS5.nc
- HJS20NCOM/netcdf/reanalysis/sstreg3_ORAS5.nc
- HJS20NCOM/netcdf/reanalysis/._sstc_ORAS5.nc
- HJS20NCOM/netcdf/reanalysis/sstc_ORAS5.nc
- HJS20NCOM/netcdf/reanalysis/._sstskw_GODAS.nc
- HJS20NCOM/netcdf/reanalysis/sstskw_GODAS.nc
- HJS20NCOM/netcdf/reanalysis/._tsubreg3_GODAS.nc
- HJS20NCOM/netcdf/reanalysis/tsubreg3_GODAS.nc
- HJS20NCOM/netcdf/reanalysis/._ndhstd_ORAS5.nc
- HJS20NCOM/netcdf/reanalysis/ndhstd_ORAS5.nc
- HJS20NCOM/netcdf/reanalysis/._tauuc_TROPFLX.nc
- HJS20NCOM/netcdf/reanalysis/tauuc_TROPFLX.nc
- HJS20NCOM/netcdf/reanalysis/._tsubc_SODA331.nc
- HJS20NCOM/netcdf/reanalysis/tsubc_SODA331.nc
- HJS20NCOM/netcdf/reanalysis/._tauureg3_ERAI.nc
- HJS20NCOM/netcdf/reanalysis/tauureg3_ERAI.nc
- HJS20NCOM/netcdf/reanalysis/._tsubc_GODAS.nc
- HJS20NCOM/netcdf/reanalysis/tsubc_GODAS.nc
- HJS20NCOM/netcdf/reanalysis/._rdflxreg3_OAFLX.nc
- HJS20NCOM/netcdf/reanalysis/rdflxreg3_OAFLX.nc
[truncated: 2,574 more entries]
