# Supplementary material for: Dynamics for El Niño-La Niña asymmetry constrain equatorial-Pacific warming pattern
Source: Nat Commun. 2020 Aug 28;11:4230. doi: 10.1038/s41467-020-17983-y (PMC7455730; doi:10.1038/s41467-020-17983-y)
Supplement: Supplementary file 3 — Source Data [file 41467_2020_17983_MOESM3_ESM.gz › HJS20NCOM/README]

Data list used for Hayashi, Jin, and Stuecker 2020 (Nat Comm)
1. regridded netCDF data of each sample for composite
2. text data for scatter and box plots

---------------------------------------------------------------------
1. regridded netCDF data of each sample for composite
./netcdf/*
var_model_exp_rip.nc

*var*
variable + "c" for clim or "reg3" for regression to nino3 SSTA or "t" for linear trend or "mean" for long-term mean or "std" for standard deviation or "skw" for skewness.
, where variables are as follows:
sst: sea surface temperature (SST)
tas: near-surface air tempe
thflx: net surface heat flux
rdflx: shortwave and longwave surface heat flux
pr: precipitation
tauu: zonal wind stress
clt: total cloud cover
ndh: equatorial NDH
tsube: equatorial temperature
usube: equatorial zonal current
wsube: equatorial ocean upwelling
wapzm: global zonal mean pressure velocity

*model*
model name or reanalysis data name (see Supplementary Table 1)

*exp*
obs and obsrad for reanalysis
historical and rcp85/ssp585 for CMIP5 and CMIP6

*rip*
r1i1p1 for CMIP5
r1i1p1f1 or r1i1p1f2 for CMIP6


netcdf/cmip5:
cltc_ACCESS1-0_historical_r1i1p1.nc
cltc_ACCESS1-3_historical_r1i1p1.nc
cltc_bcc-csm1-1_historical_r1i1p1.nc
cltc_CanESM2_historical_r1i1p1.nc
cltc_CCSM4_historical_r1i1p1.nc
cltc_CESM1-BGC_historical_r1i1p1.nc
cltc_CESM1-CAM5_historical_r1i1p1.nc
cltc_CMCC-CESM_historical_r1i1p1.nc
cltc_CMCC-CM_historical_r1i1p1.nc
cltc_CNRM-CM5_historical_r1i1p1.nc
cltc_CSIRO-Mk3-6-0_historical_r1i1p1.nc
cltc_GFDL-CM3_historical_r1i1p1.nc
cltc_GFDL-ESM2M_historical_r1i1p1.nc
cltc_GISS-E2-R-CC_historical_r1i1p1.nc
cltc_GISS-E2-R_historical_r1i1p1.nc
cltc_HadGEM2-CC_historical_r1i1p1.nc
cltc_IPSL-CM5A-LR_historical_r1i1p1.nc
cltc_IPSL-CM5A-MR_historical_r1i1p1.nc
cltc_IPSL-CM5B-LR_historical_r1i1p1.nc
cltc_MIROC5_historical_r1i1p1.nc
cltc_MPI-ESM-LR_historical_r1i1p1.nc
cltc_MRI-CGCM3_historical_r1i1p1.nc
cltc_NorESM1-ME_historical_r1i1p1.nc
cltc_NorESM1-M_historical_r1i1p1.nc
cltreg3_ACCESS1-0_historical_r1i1p1.nc
cltreg3_ACCESS1-3_historical_r1i1p1.nc
cltreg3_bcc-csm1-1_historical_r1i1p1.nc
cltreg3_CanESM2_historical_r1i1p1.nc
cltreg3_CCSM4_historical_r1i1p1.nc
cltreg3_CESM1-BGC_historical_r1i1p1.nc
cltreg3_CESM1-CAM5_historical_r1i1p1.nc
cltreg3_CMCC-CESM_historical_r1i1p1.nc
cltreg3_CMCC-CM_historical_r1i1p1.nc
cltreg3_CNRM-CM5_historical_r1i1p1.nc
cltreg3_CSIRO-Mk3-6-0_historical_r1i1p1.nc
cltreg3_GFDL-CM3_historical_r1i1p1.nc
cltreg3_GFDL-ESM2M_historical_r1i1p1.nc
cltreg3_GISS-E2-R-CC_historical_r1i1p1.nc
cltreg3_GISS-E2-R_historical_r1i1p1.nc
cltreg3_HadGEM2-CC_historical_r1i1p1.nc
cltreg3_IPSL-CM5A-LR_historical_r1i1p1.nc
cltreg3_IPSL-CM5A-MR_historical_r1i1p1.nc
cltreg3_IPSL-CM5B-LR_historical_r1i1p1.nc
cltreg3_MIROC5_historical_r1i1p1.nc
cltreg3_MPI-ESM-LR_historical_r1i1p1.nc
cltreg3_MRI-CGCM3_historical_r1i1p1.nc
cltreg3_NorESM1-ME_historical_r1i1p1.nc
cltreg3_NorESM1-M_historical_r1i1p1.nc
ndhmean_ACCESS1-0_historical_r1i1p1.nc
ndhmean_ACCESS1-3_historical_r1i1p1.nc
ndhmean_bcc-csm1-1_historical_r1i1p1.nc
ndhmean_CanESM2_historical_r1i1p1.nc
ndhmean_CCSM4_historical_r1i1p1.nc
ndhmean_CESM1-BGC_historical_r1i1p1.nc
ndhmean_CESM1-CAM5_historical_r1i1p1.nc
ndhmean_CMCC-CESM_historical_r1i1p1.nc
ndhmean_CMCC-CM_historical_r1i1p1.nc
ndhmean_CNRM-CM5_historical_r1i1p1.nc
ndhmean_CSIRO-Mk3-6-0_historical_r1i1p1.nc
ndhmean_GFDL-CM3_historical_r1i1p1.nc
ndhmean_GFDL-ESM2M_historical_r1i1p1.nc
ndhmean_GISS-E2-R-CC_historical_r1i1p1.nc
ndhmean_GISS-E2-R_historical_r1i1p1.nc
ndhmean_HadGEM2-CC_historical_r1i1p1.nc
ndhmean_HadGEM2-ES_historical_r1i1p1.nc
ndhmean_IPSL-CM5A-LR_historical_r1i1p1.nc
ndhmean_IPSL-CM5A-MR_historical_r1i1p1.nc
ndhmean_IPSL-CM5B-LR_historical_r1i1p1.nc
ndhmean_MIROC5_historical_r1i1p1.nc
ndhmean_MPI-ESM-LR_historical_r1i1p1.nc
ndhmean_MRI-CGCM3_historical_r1i1p1.nc
ndhmean_NorESM1-ME_historical_r1i1p1.nc
ndhmean_NorESM1-M_historical_r1i1p1.nc
ndhstd_ACCESS1-0_historical_r1i1p1.nc
ndhstd_ACCESS1-3_historical_r1i1p1.nc
ndhstd_bcc-csm1-1_historical_r1i1p1.nc
ndhstd_CanESM2_historical_r1i1p1.nc
ndhstd_CCSM4_historical_r1i1p1.nc
ndhstd_CESM1-BGC_historical_r1i1p1.nc
ndhstd_CESM1-CAM5_historical_r1i1p1.nc
ndhstd_CMCC-CESM_historical_r1i1p1.nc
ndhstd_CMCC-CM_historical_r1i1p1.nc
ndhstd_CNRM-CM5_historical_r1i1p1.nc
ndhstd_CSIRO-Mk3-6-0_historical_r1i1p1.nc
ndhstd_GFDL-CM3_historical_r1i1p1.nc
ndhstd_GFDL-ESM2M_historical_r1i1p1.nc
ndhstd_GISS-E2-R-CC_historical_r1i1p1.nc
ndhstd_GISS-E2-R_historical_r1i1p1.nc
ndhstd_HadGEM2-CC_historical_r1i1p1.nc
ndhstd_HadGEM2-ES_historical_r1i1p1.nc
ndhstd_IPSL-CM5A-LR_historical_r1i1p1.nc
ndhstd_IPSL-CM5A-MR_historical_r1i1p1.nc
ndhstd_IPSL-CM5B-LR_historical_r1i1p1.nc
ndhstd_MIROC5_historical_r1i1p1.nc
ndhstd_MPI-ESM-LR_historical_r1i1p1.nc
ndhstd_MRI-CGCM3_historical_r1i1p1.nc
ndhstd_NorESM1-ME_historical_r1i1p1.nc
ndhstd_NorESM1-M_historical_r1i1p1.nc
ndht_ACCESS1-0_rcp85_r1i1p1.nc
ndht_ACCESS1-3_rcp85_r1i1p1.nc
ndht_bcc-csm1-1_rcp85_r1i1p1.nc
ndht_CanESM2_rcp85_r1i1p1.nc
ndht_CCSM4_rcp85_r1i1p1.nc
ndht_CESM1-BGC_rcp85_r1i1p1.nc
ndht_CESM1-CAM5_rcp85_r1i1p1.nc
ndht_CMCC-CESM_rcp85_r1i1p1.nc
ndht_CMCC-CM_rcp85_r1i1p1.nc
ndht_CNRM-CM5_rcp85_r1i1p1.nc
ndht_CSIRO-Mk3-6-0_rcp85_r1i1p1.nc
ndht_GFDL-CM3_rcp85_r1i1p1.nc
ndht_GFDL-ESM2M_rcp85_r1i1p1.nc
ndht_GISS-E2-R-CC_rcp85_r1i1p1.nc
ndht_GISS-E2-R_rcp85_r1i1p1.nc
ndht_HadGEM2-CC_rcp85_r1i1p1.nc
ndht_HadGEM2-ES_rcp85_r1i1p1.nc
ndht_IPSL-CM5A-LR_rcp85_r1i1p1.nc
ndht_IPSL-CM5A-MR_rcp85_r1i1p1.nc
ndht_IPSL-CM5B-LR_rcp85_r1i1p1.nc
ndht_MIROC5_rcp85_r1i1p1.nc
ndht_MPI-ESM-LR_rcp85_r1i1p1.nc
ndht_MRI-CGCM3_rcp85_r1i1p1.nc
ndht_NorESM1-ME_rcp85_r1i1p1.nc
ndht_NorESM1-M_rcp85_r1i1p1.nc
prc_ACCESS1-0_historical_r1i1p1.nc
prc_ACCESS1-3_historical_r1i1p1.nc
prc_bcc-csm1-1_historical_r1i1p1.nc
prc_CanESM2_historical_r1i1p1.nc
prc_CCSM4_historical_r1i1p1.nc
prc_CESM1-BGC_historical_r1i1p1.nc
prc_CESM1-CAM5_historical_r1i1p1.nc
prc_CMCC-CESM_historical_r1i1p1.nc
prc_CMCC-CM_historical_r1i1p1.nc
prc_CNRM-CM5_historical_r1i1p1.nc
prc_CSIRO-Mk3-6-0_historical_r1i1p1.nc
prc_GFDL-CM3_historical_r1i1p1.nc
prc_GFDL-ESM2M_historical_r1i1p1.nc
prc_GISS-E2-R-CC_historical_r1i1p1.nc
prc_GISS-E2-R_historical_r1i1p1.nc
prc_HadGEM2-CC_historical_r1i1p1.nc
prc_HadGEM2-ES_historical_r1i1p1.nc
prc_IPSL-CM5A-LR_historical_r1i1p1.nc
prc_IPSL-CM5A-MR_historical_r1i1p1.nc
prc_IPSL-CM5B-LR_historical_r1i1p1.nc
prc_MIROC5_historical_r1i1p1.nc
prc_MPI-ESM-LR_historical_r1i1p1.nc
prc_MRI-CGCM3_historical_r1i1p1.nc
prc_NorESM1-ME_historical_r1i1p1.nc
prc_NorESM1-M_historical_r1i1p1.nc
prreg3_ACCESS1-0_historical_r1i1p1.nc
prreg3_ACCESS1-3_historical_r1i1p1.nc
prreg3_bcc-csm1-1_historical_r1i1p1.nc
prreg3_CanESM2_historical_r1i1p1.nc
prreg3_CCSM4_historical_r1i1p1.nc
prreg3_CESM1-BGC_historical_r1i1p1.nc
prreg3_CESM1-CAM5_historical_r1i1p1.nc
prreg3_CMCC-CESM_historical_r1i1p1.nc
prreg3_CMCC-CM_historical_r1i1p1.nc
prreg3_CNRM-CM5_historical_r1i1p1.nc
prreg3_CSIRO-Mk3-6-0_historical_r1i1p1.nc
prreg3_GFDL-CM3_historical_r1i1p1.nc
prreg3_GFDL-ESM2M_historical_r1i1p1.nc
prreg3_GISS-E2-R-CC_historical_r1i1p1.nc
prreg3_GISS-E2-R_historical_r1i1p1.nc
prreg3_HadGEM2-CC_historical_r1i1p1.nc
prreg3_HadGEM2-ES_historical_r1i1p1.nc
prreg3_IPSL-CM5A-LR_historical_r1i1p1.nc
prreg3_IPSL-CM5A-MR_historical_r1i1p1.nc
prreg3_IPSL-CM5B-LR_historical_r1i1p1.nc
prreg3_MIROC5_historical_r1i1p1.nc
prreg3_MPI-ESM-LR_historical_r1i1p1.nc
prreg3_MRI-CGCM3_historical_r1i1p1.nc
prreg3_NorESM1-ME_historical_r1i1p1.nc
prreg3_NorESM1-M_historical_r1i1p1.nc
prt_ACCESS1-0_rcp85_r1i1p1.nc
prt_ACCESS1-3_rcp85_r1i1p1.nc
prt_bcc-csm1-1_rcp85_r1i1p1.nc
prt_CanESM2_rcp85_r1i1p1.nc
prt_CCSM4_rcp85_r1i1p1.nc
prt_CESM1-BGC_rcp85_r1i1p1.nc
prt_CESM1-CAM5_rcp85_r1i1p1.nc
prt_CMCC-CESM_rcp85_r1i1p1.nc
prt_CMCC-CM_rcp85_r1i1p1.nc
prt_CNRM-CM5_rcp85_r1i1p1.nc
prt_CSIRO-Mk3-6-0_rcp85_r1i1p1.nc
prt_GFDL-CM3_rcp85_r1i1p1.nc
prt_GFDL-ESM2M_rcp85_r1i1p1.nc
prt_GISS-E2-R-CC_rcp85_r1i1p1.nc
prt_GISS-E2-R_rcp85_r1i1p1.nc
prt_HadGEM2-CC_rcp85_r1i1p1.nc
prt_HadGEM2-ES_rcp85_r1i1p1.nc
prt_IPSL-CM5A-LR_rcp85_r1i1p1.nc
prt_IPSL-CM5A-MR_rcp85_r1i1p1.nc
prt_IPSL-CM5B-LR_rcp85_r1i1p1.nc
prt_MIROC5_rcp85_r1i1p1.nc
prt_MPI-ESM-LR_rcp85_r1i1p1.nc
prt_MRI-CGCM3_rcp85_r1i1p1.nc
prt_NorESM1-ME_rcp85_r1i1p1.nc
prt_NorESM1-M_rcp85_r1i1p1.nc
rdflxc_ACCESS1-0_historical_r1i1p1.nc
rdflxc_ACCESS1-3_historical_r1i1p1.nc
rdflxc_bcc-csm1-1_historical_r1i1p1.nc
rdflxc_CanESM2_historical_r1i1p1.nc
rdflxc_CCSM4_historical_r1i1p1.nc
rdflxc_CESM1-BGC_historical_r1i1p1.nc
rdflxc_CESM1-CAM5_historical_r1i1p1.nc
rdflxc_CMCC-CESM_historical_r1i1p1.nc
rdflxc_CMCC-CM_historical_r1i1p1.nc
rdflxc_CNRM-CM5_historical_r1i1p1.nc
rdflxc_CSIRO-Mk3-6-0_historical_r1i1p1.nc
rdflxc_GFDL-CM3_historical_r1i1p1.nc
rdflxc_GFDL-ESM2M_historical_r1i1p1.nc
rdflxc_GISS-E2-R-CC_historical_r1i1p1.nc
rdflxc_GISS-E2-R_historical_r1i1p1.nc
rdflxc_HadGEM2-CC_historical_r1i1p1.nc
rdflxc_HadGEM2-ES_historical_r1i1p1.nc
rdflxc_IPSL-CM5A-LR_historical_r1i1p1.nc
rdflxc_IPSL-CM5A-MR_historical_r1i1p1.nc
rdflxc_IPSL-CM5B-LR_historical_r1i1p1.nc
rdflxc_MIROC5_historical_r1i1p1.nc
rdflxc_MPI-ESM-LR_historical_r1i1p1.nc
rdflxc_MRI-CGCM3_historical_r1i1p1.nc
rdflxc_NorESM1-ME_historical_r1i1p1.nc
rdflxc_NorESM1-M_historical_r1i1p1.nc
rdflxreg3_ACCESS1-0_historical_r1i1p1.nc
rdflxreg3_ACCESS1-3_historical_r1i1p1.nc
rdflxreg3_bcc-csm1-1_historical_r1i1p1.nc
rdflxreg3_CanESM2_historical_r1i1p1.nc
rdflxreg3_CCSM4_historical_r1i1p1.nc
rdflxreg3_CESM1-BGC_historical_r1i1p1.nc
rdflxreg3_CESM1-CAM5_historical_r1i1p1.nc
rdflxreg3_CMCC-CESM_historical_r1i1p1.nc
rdflxreg3_CMCC-CM_historical_r1i1p1.nc
rdflxreg3_CNRM-CM5_historical_r1i1p1.nc
rdflxreg3_CSIRO-Mk3-6-0_historical_r1i1p1.nc
rdflxreg3_GFDL-CM3_historical_r1i1p1.nc
rdflxreg3_GFDL-ESM2M_historical_r1i1p1.nc
rdflxreg3_GISS-E2-R-CC_historical_r1i1p1.nc
rdflxreg3_GISS-E2-R_historical_r1i1p1.nc
rdflxreg3_HadGEM2-CC_historical_r1i1p1.nc
rdflxreg3_HadGEM2-ES_historical_r1i1p1.nc
rdflxreg3_IPSL-CM5A-LR_historical_r1i1p1.nc
rdflxreg3_IPSL-CM5A-MR_historical_r1i1p1.nc
rdflxreg3_IPSL-CM5B-LR_historical_r1i1p1.nc
rdflxreg3_MIROC5_historical_r1i1p1.nc
rdflxreg3_MPI-ESM-LR_historical_r1i1p1.nc
rdflxreg3_MRI-CGCM3_historical_r1i1p1.nc
rdflxreg3_NorESM1-ME_historical_r1i1p1.nc
rdflxreg3_NorESM1-M_historical_r1i1p1.nc
sstc_ACCESS1-0_historical_r1i1p1.nc
sstc_ACCESS1-3_historical_r1i1p1.nc
sstc_bcc-csm1-1_historical_r1i1p1.nc
sstc_CanESM2_historical_r1i1p1.nc
sstc_CCSM4_historical_r1i1p1.nc
sstc_CESM1-BGC_historical_r1i1p1.nc
sstc_CESM1-CAM5_historical_r1i1p1.nc
sstc_CMCC-CESM_historical_r1i1p1.nc
sstc_CMCC-CM_historical_r1i1p1.nc
sstc_CNRM-CM5_historical_r1i1p1.nc
sstc_CSIRO-Mk3-6-0_historical_r1i1p1.nc
sstc_GFDL-CM3_historical_r1i1p1.nc
sstc_GFDL-ESM2M_historical_r1i1p1.nc
sstc_GISS-E2-R-CC_historical_r1i1p1.nc
sstc_GISS-E2-R_historical_r1i1p1.nc
sstc_HadGEM2-CC_historical_r1i1p1.nc
sstc_HadGEM2-ES_historical_r1i1p1.nc
sstc_IPSL-CM5A-LR_historical_r1i1p1.nc
sstc_IPSL-CM5A-MR_historical_r1i1p1.nc
sstc_IPSL-CM5B-LR_historical_r1i1p1.nc
sstc_MIROC5_historical_r1i1p1.nc
sstc_MPI-ESM-LR_historical_r1i1p1.nc
sstc_MRI-CGCM3_historical_r1i1p1.nc
sstc_NorESM1-ME_historical_r1i1p1.nc
sstc_NorESM1-M_historical_r1i1p1.nc
sstreg3_ACCESS1-0_historical_r1i1p1.nc
sstreg3_ACCESS1-3_historical_r1i1p1.nc
sstreg3_bcc-csm1-1_historical_r1i1p1.nc
sstreg3_CanESM2_historical_r1i1p1.nc
sstreg3_CCSM4_historical_r1i1p1.nc
sstreg3_CESM1-BGC_historical_r1i1p1.nc
sstreg3_CESM1-CAM5_historical_r1i1p1.nc
sstreg3_CMCC-CESM_historical_r1i1p1.nc
sstreg3_CMCC-CM_historical_r1i1p1.nc
sstreg3_CNRM-CM5_historical_r1i1p1.nc
sstreg3_CSIRO-Mk3-6-0_historical_r1i1p1.nc
sstreg3_GFDL-CM3_historical_r1i1p1.nc
sstreg3_GFDL-ESM2M_historical_r1i1p1.nc
sstreg3_GISS-E2-R-CC_historical_r1i1p1.nc
sstreg3_GISS-E2-R_historical_r1i1p1.nc
sstreg3_HadGEM2-CC_historical_r1i1p1.nc
sstreg3_HadGEM2-ES_historical_r1i1p1.nc
sstreg3_IPSL-CM5A-LR_historical_r1i1p1.nc
sstreg3_IPSL-CM5A-MR_historical_r1i1p1.nc
sstreg3_IPSL-CM5B-LR_historical_r1i1p1.nc
sstreg3_MIROC5_historical_r1i1p1.nc
sstreg3_MPI-ESM-LR_historical_r1i1p1.nc
sstreg3_MRI-CGCM3_historical_r1i1p1.nc
sstreg3_NorESM1-ME_historical_r1i1p1.nc
sstreg3_NorESM1-M_historical_r1i1p1.nc
sstskw_ACCESS1-0_historical_r1i1p1.nc
sstskw_ACCESS1-3_historical_r1i1p1.nc
sstskw_bcc-csm1-1_historical_r1i1p1.nc
sstskw_CanESM2_historical_r1i1p1.nc
sstskw_CCSM4_historical_r1i1p1.nc
sstskw_CESM1-BGC_historical_r1i1p1.nc
sstskw_CESM1-CAM5_historical_r1i1p1.nc
sstskw_CMCC-CESM_historical_r1i1p1.nc
sstskw_CMCC-CM_historical_r1i1p1.nc
sstskw_CNRM-CM5_historical_r1i1p1.nc
sstskw_CSIRO-Mk3-6-0_historical_r1i1p1.nc
sstskw_GFDL-CM3_historical_r1i1p1.nc
sstskw_GFDL-ESM2M_historical_r1i1p1.nc
sstskw_GISS-E2-R-CC_historical_r1i1p1.nc
sstskw_GISS-E2-R_historical_r1i1p1.nc
sstskw_HadGEM2-CC_historical_r1i1p1.nc
sstskw_HadGEM2-ES_historical_r1i1p1.nc
sstskw_IPSL-CM5A-LR_historical_r1i1p1.nc
sstskw_IPSL-CM5A-MR_historical_r1i1p1.nc
sstskw_IPSL-CM5B-LR_historical_r1i1p1.nc
sstskw_MIROC5_historical_r1i1p1.nc
sstskw_MPI-ESM-LR_historical_r1i1p1.nc
sstskw_MRI-CGCM3_historical_r1i1p1.nc
sstskw_NorESM1-ME_historical_r1i1p1.nc
sstskw_NorESM1-M_historical_r1i1p1.nc
sststd_ACCESS1-0_historical_r1i1p1.nc
sststd_ACCESS1-3_historical_r1i1p1.nc
sststd_bcc-csm1-1_historical_r1i1p1.nc
sststd_CanESM2_historical_r1i1p1.nc
sststd_CCSM4_historical_r1i1p1.nc
sststd_CESM1-BGC_historical_r1i1p1.nc
sststd_CESM1-CAM5_historical_r1i1p1.nc
sststd_CMCC-CESM_historical_r1i1p1.nc
sststd_CMCC-CM_historical_r1i1p1.nc
sststd_CNRM-CM5_historical_r1i1p1.nc
sststd_CSIRO-Mk3-6-0_historical_r1i1p1.nc
sststd_GFDL-CM3_historical_r1i1p1.nc
sststd_GFDL-ESM2M_historical_r1i1p1.nc
sststd_GISS-E2-R-CC_historical_r1i1p1.nc
sststd_GISS-E2-R_historical_r1i1p1.nc
sststd_HadGEM2-CC_historical_r1i1p1.nc
sststd_HadGEM2-ES_historical_r1i1p1.nc
sststd_IPSL-CM5A-LR_historical_r1i1p1.nc
sststd_IPSL-CM5A-MR_historical_r1i1p1.nc
sststd_IPSL-CM5B-LR_historical_r1i1p1.nc
sststd_MIROC5_historical_r1i1p1.nc
sststd_MPI-ESM-LR_historical_r1i1p1.nc
sststd_MRI-CGCM3_historical_r1i1p1.nc
sststd_NorESM1-ME_historical_r1i1p1.nc
sststd_NorESM1-M_historical_r1i1p1.nc
tast_ACCESS1-0_rcp85_r1i1p1.nc
tast_ACCESS1-3_rcp85_r1i1p1.nc
tast_bcc-csm1-1_rcp85_r1i1p1.nc
tast_CanESM2_rcp85_r1i1p1.nc
tast_CCSM4_rcp85_r1i1p1.nc
tast_CESM1-BGC_rcp85_r1i1p1.nc
tast_CESM1-CAM5_rcp85_r1i1p1.nc
tast_CMCC-CESM_rcp85_r1i1p1.nc
tast_CMCC-CM_rcp85_r1i1p1.nc
tast_CNRM-CM5_rcp85_r1i1p1.nc
tast_CSIRO-Mk3-6-0_rcp85_r1i1p1.nc
tast_GFDL-CM3_rcp85_r1i1p1.nc
tast_GFDL-ESM2M_rcp85_r1i1p1.nc
tast_GISS-E2-R-CC_rcp85_r1i1p1.nc
tast_GISS-E2-R_rcp85_r1i1p1.nc
tast_HadGEM2-CC_rcp85_r1i1p1.nc
tast_HadGEM2-ES_rcp85_r1i1p1.nc
tast_IPSL-CM5A-LR_rcp85_r1i1p1.nc
tast_IPSL-CM5A-MR_rcp85_r1i1p1.nc
tast_IPSL-CM5B-LR_rcp85_r1i1p1.nc
tast_MIROC5_rcp85_r1i1p1.nc
tast_MPI-ESM-LR_rcp85_r1i1p1.nc
tast_MRI-CGCM3_rcp85_r1i1p1.nc
tast_NorESM1-ME_rcp85_r1i1p1.nc
tast_NorESM1-M_rcp85_r1i1p1.nc
tauuc_ACCESS1-0_historical_r1i1p1.nc
tauuc_ACCESS1-3_historical_r1i1p1.nc
tauuc_bcc-csm1-1_historical_r1i1p1.nc
tauuc_CanESM2_historical_r1i1p1.nc
tauuc_CCSM4_historical_r1i1p1.nc
tauuc_CESM1-BGC_historical_r1i1p1.nc
tauuc_CESM1-CAM5_historical_r1i1p1.nc
tauuc_CMCC-CESM_historical_r1i1p1.nc
tauuc_CMCC-CM_historical_r1i1p1.nc
tauuc_CNRM-CM5_historical_r1i1p1.nc
tauuc_CSIRO-Mk3-6-0_historical_r1i1p1.nc
tauuc_GFDL-CM3_historical_r1i1p1.nc
tauuc_GFDL-ESM2M_historical_r1i1p1.nc
tauuc_GISS-E2-R-CC_historical_r1i1p1.nc
tauuc_GISS-E2-R_historical_r1i1p1.nc
tauuc_HadGEM2-CC_historical_r1i1p1.nc
tauuc_HadGEM2-ES_historical_r1i1p1.nc
tauuc_IPSL-CM5A-LR_historical_r1i1p1.nc
tauuc_IPSL-CM5A-MR_historical_r1i1p1.nc
tauuc_IPSL-CM5B-LR_historical_r1i1p1.nc
tauuc_MIROC5_historical_r1i1p1.nc
tauuc_MPI-ESM-LR_historical_r1i1p1.nc
tauuc_MRI-CGCM3_historical_r1i1p1.nc
tauuc_NorESM1-ME_historical_r1i1p1.nc
tauuc_NorESM1-M_historical_r1i1p1.nc
tauureg3_ACCESS1-0_historical_r1i1p1.nc
tauureg3_ACCESS1-3_historical_r1i1p1.nc
tauureg3_bcc-csm1-1_historical_r1i1p1.nc
tauureg3_CanESM2_historical_r1i1p1.nc
tauureg3_CCSM4_historical_r1i1p1.nc
tauureg3_CESM1-BGC_historical_r1i1p1.nc
tauureg3_CESM1-CAM5_historical_r1i1p1.nc
tauureg3_CMCC-CESM_historical_r1i1p1.nc
tauureg3_CMCC-CM_historical_r1i1p1.nc
tauureg3_CNRM-CM5_historical_r1i1p1.nc
tauureg3_CSIRO-Mk3-6-0_historical_r1i1p1.nc
tauureg3_GFDL-CM3_historical_r1i1p1.nc
tauureg3_GFDL-ESM2M_historical_r1i1p1.nc
tauureg3_GISS-E2-R-CC_historical_r1i1p1.nc
tauureg3_GISS-E2-R_historical_r1i1p1.nc
tauureg3_HadGEM2-CC_historical_r1i1p1.nc
tauureg3_HadGEM2-ES_historical_r1i1p1.nc
tauureg3_IPSL-CM5A-LR_historical_r1i1p1.nc
tauureg3_IPSL-CM5A-MR_historical_r1i1p1.nc
tauureg3_IPSL-CM5B-LR_historical_r1i1p1.nc
tauureg3_MIROC5_historical_r1i1p1.nc
tauureg3_MPI-ESM-LR_historical_r1i1p1.nc
tauureg3_MRI-CGCM3_historical_r1i1p1.nc
tauureg3_NorESM1-ME_historical_r1i1p1.nc
tauureg3_NorESM1-M_historical_r1i1p1.nc
thflxc_ACCESS1-0_historical_r1i1p1.nc
thflxc_ACCESS1-3_historical_r1i1p1.nc
thflxc_bcc-csm1-1_historical_r1i1p1.nc
thflxc_CanESM2_historical_r1i1p1.nc
thflxc_CCSM4_historical_r1i1p1.nc
thflxc_CESM1-BGC_historical_r1i1p1.nc
thflxc_CESM1-CAM5_historical_r1i1p1.nc
thflxc_CMCC-CESM_historical_r1i1p1.nc
thflxc_CMCC-CM_historical_r1i1p1.nc
thflxc_CNRM-CM5_historical_r1i1p1.nc
thflxc_CSIRO-Mk3-6-0_historical_r1i1p1.nc
thflxc_GFDL-CM3_historical_r1i1p1.nc
thflxc_GFDL-ESM2M_historical_r1i1p1.nc
thflxc_GISS-E2-R-CC_historical_r1i1p1.nc
thflxc_GISS-E2-R_historical_r1i1p1.nc
thflxc_HadGEM2-CC_historical_r1i1p1.nc
thflxc_HadGEM2-ES_historical_r1i1p1.nc
thflxc_IPSL-CM5A-LR_historical_r1i1p1.nc
thflxc_IPSL-CM5A-MR_historical_r1i1p1.nc
thflxc_IPSL-CM5B-LR_historical_r1i1p1.nc
thflxc_MIROC5_historical_r1i1p1.nc
thflxc_MPI-ESM-LR_historical_r1i1p1.nc
thflxc_MRI-CGCM3_historical_r1i1p1.nc
thflxc_NorESM1-ME_historical_r1i1p1.nc
thflxc_NorESM1-M_historical_r1i1p1.nc
thflxreg3_ACCESS1-0_historical_r1i1p1.nc
thflxreg3_ACCESS1-3_historical_r1i1p1.nc
thflxreg3_bcc-csm1-1_historical_r1i1p1.nc
thflxreg3_CanESM2_historical_r1i1p1.nc
thflxreg3_CCSM4_historical_r1i1p1.nc
thflxreg3_CESM1-BGC_historical_r1i1p1.nc
thflxreg3_CESM1-CAM5_historical_r1i1p1.nc
thflxreg3_CMCC-CESM_historical_r1i1p1.nc
thflxreg3_CMCC-CM_historical_r1i1p1.nc
thflxreg3_CNRM-CM5_historical_r1i1p1.nc
thflxreg3_CSIRO-Mk3-6-0_historical_r1i1p1.nc
thflxreg3_GFDL-CM3_historical_r1i1p1.nc
thflxreg3_GFDL-ESM2M_historical_r1i1p1.nc
thflxreg3_GISS-E2-R-CC_historical_r1i1p1.nc
thflxreg3_GISS-E2-R_historical_r1i1p1.nc
thflxreg3_HadGEM2-CC_historical_r1i1p1.nc
thflxreg3_HadGEM2-ES_historical_r1i1p1.nc
thflxreg3_IPSL-CM5A-LR_historical_r1i1p1.nc
thflxreg3_IPSL-CM5A-MR_historical_r1i1p1.nc
thflxreg3_IPSL-CM5B-LR_historical_r1i1p1.nc
thflxreg3_MIROC5_historical_r1i1p1.nc
thflxreg3_MPI-ESM-LR_historical_r1i1p1.nc
thflxreg3_MRI-CGCM3_historical_r1i1p1.nc
thflxreg3_NorESM1-ME_historical_r1i1p1.nc
thflxreg3_NorESM1-M_historical_r1i1p1.nc
tsubc_ACCESS1-0_historical_r1i1p1.nc
tsubc_ACCESS1-3_historical_r1i1p1.nc
tsubc_bcc-csm1-1_historical_r1i1p1.nc
tsubc_CanESM2_historical_r1i1p1.nc
tsubc_CCSM4_historical_r1i1p1.nc
tsubc_CESM1-BGC_historical_r1i1p1.nc
tsubc_CESM1-CAM5_historical_r1i1p1.nc
tsubc_CMCC-CESM_historical_r1i1p1.nc
tsubc_CMCC-CM_historical_r1i1p1.nc
tsubc_CNRM-CM5_historical_r1i1p1.nc
tsubc_CSIRO-Mk3-6-0_historical_r1i1p1.nc
tsubc_GFDL-CM3_historical_r1i1p1.nc
tsubc_GFDL-ESM2M_historical_r1i1p1.nc
tsubc_GISS-E2-R-CC_historical_r1i1p1.nc
tsubc_GISS-E2-R_historical_r1i1p1.nc
tsubc_HadGEM2-CC_historical_r1i1p1.nc
tsubc_HadGEM2-ES_historical_r1i1p1.nc
tsubc_IPSL-CM5A-LR_historical_r1i1p1.nc
tsubc_IPSL-CM5A-MR_historical_r1i1p1.nc
tsubc_IPSL-CM5B-LR_historical_r1i1p1.nc
tsubc_MIROC5_historical_r1i1p1.nc
tsubc_MPI-ESM-LR_historical_r1i1p1.nc
tsubc_MRI-CGCM3_historical_r1i1p1.nc
tsubc_NorESM1-ME_historical_r1i1p1.nc
tsubc_NorESM1-M_historical_r1i1p1.nc
tsubreg3_ACCESS1-0_historical_r1i1p1.nc
tsubreg3_ACCESS1-3_historical_r1i1p1.nc
tsubreg3_bcc-csm1-1_historical_r1i1p1.nc
tsubreg3_CanESM2_historical_r1i1p1.nc
tsubreg3_CCSM4_historical_r1i1p1.nc
tsubreg3_CESM1-BGC_historical_r1i1p1.nc
tsubreg3_CESM1-CAM5_historical_r1i1p1.nc
tsubreg3_CMCC-CESM_historical_r1i1p1.nc
tsubreg3_CMCC-CM_historical_r1i1p1.nc
tsubreg3_CNRM-CM5_historical_r1i1p1.nc
tsubreg3_CSIRO-Mk3-6-0_historical_r1i1p1.nc
tsubreg3_GFDL-CM3_historical_r1i1p1.nc
tsubreg3_GFDL-ESM2M_historical_r1i1p1.nc
tsubreg3_GISS-E2-R-CC_historical_r1i1p1.nc
tsubreg3_GISS-E2-R_historical_r1i1p1.nc
tsubreg3_HadGEM2-CC_historical_r1i1p1.nc
tsubreg3_HadGEM2-ES_historical_r1i1p1.nc
tsubreg3_IPSL-CM5A-LR_historical_r1i1p1.nc
tsubreg3_IPSL-CM5A-MR_historical_r1i1p1.nc
tsubreg3_IPSL-CM5B-LR_historical_r1i1p1.nc
tsubreg3_MIROC5_historical_r1i1p1.nc
tsubreg3_MPI-ESM-LR_historical_r1i1p1.nc
tsubreg3_MRI-CGCM3_historical_r1i1p1.nc
tsubreg3_NorESM1-ME_historical_r1i1p1.nc
tsubreg3_NorESM1-M_historical_r1i1p1.nc
tsubskw_ACCESS1-0_historical_r1i1p1.nc
tsubskw_ACCESS1-3_historical_r1i1p1.nc
tsubskw_bcc-csm1-1_historical_r1i1p1.nc
tsubskw_CanESM2_historical_r1i1p1.nc
tsubskw_CCSM4_historical_r1i1p1.nc
tsubskw_CESM1-BGC_historical_r1i1p1.nc
tsubskw_CESM1-CAM5_historical_r1i1p1.nc
tsubskw_CMCC-CESM_historical_r1i1p1.nc
tsubskw_CMCC-CM_historical_r1i1p1.nc
tsubskw_CNRM-CM5_historical_r1i1p1.nc
tsubskw_CSIRO-Mk3-6-0_historical_r1i1p1.nc
tsubskw_GFDL-CM3_historical_r1i1p1.nc
tsubskw_GFDL-ESM2M_historical_r1i1p1.nc
tsubskw_GISS-E2-R-CC_historical_r1i1p1.nc
tsubskw_GISS-E2-R_historical_r1i1p1.nc
tsubskw_HadGEM2-CC_historical_r1i1p1.nc
tsubskw_HadGEM2-ES_historical_r1i1p1.nc
tsubskw_IPSL-CM5A-LR_historical_r1i1p1.nc
tsubskw_IPSL-CM5A-MR_historical_r1i1p1.nc
tsubskw_IPSL-CM5B-LR_historical_r1i1p1.nc
tsubskw_MIROC5_historical_r1i1p1.nc
tsubskw_MPI-ESM-LR_historical_r1i1p1.nc
tsubskw_MRI-CGCM3_historical_r1i1p1.nc
tsubskw_NorESM1-ME_historical_r1i1p1.nc
tsubskw_NorESM1-M_historical_r1i1p1.nc
tsubstd_ACCESS1-0_historical_r1i1p1.nc
tsubstd_ACCESS1-3_historical_r1i1p1.nc
tsubstd_bcc-csm1-1_historical_r1i1p1.nc
tsubstd_CanESM2_historical_r1i1p1.nc
tsubstd_CCSM4_historical_r1i1p1.nc
tsubstd_CESM1-BGC_historical_r1i1p1.nc
tsubstd_CESM1-CAM5_historical_r1i1p1.nc
tsubstd_CMCC-CESM_historical_r1i1p1.nc
tsubstd_CMCC-CM_historical_r1i1p1.nc
tsubstd_CNRM-CM5_historical_r1i1p1.nc
tsubstd_CSIRO-Mk3-6-0_historical_r1i1p1.nc
tsubstd_GFDL-CM3_historical_r1i1p1.nc
tsubstd_GFDL-ESM2M_historical_r1i1p1.nc
tsubstd_GISS-E2-R-CC_historical_r1i1p1.nc
tsubstd_GISS-E2-R_historical_r1i1p1.nc
tsubstd_HadGEM2-CC_historical_r1i1p1.nc
tsubstd_HadGEM2-ES_historical_r1i1p1.nc
tsubstd_IPSL-CM5A-LR_historical_r1i1p1.nc
tsubstd_IPSL-CM5A-MR_historical_r1i1p1.nc
tsubstd_IPSL-CM5B-LR_historical_r1i1p1.nc
tsubstd_MIROC5_historical_r1i1p1.nc
tsubstd_MPI-ESM-LR_historical_r1i1p1.nc
tsubstd_MRI-CGCM3_historical_r1i1p1.nc
tsubstd_NorESM1-ME_historical_r1i1p1.nc
tsubstd_NorESM1-M_historical_r1i1p1.nc
tsubt_ACCESS1-0_rcp85_r1i1p1.nc
tsubt_ACCESS1-3_rcp85_r1i1p1.nc
tsubt_bcc-csm1-1_rcp85_r1i1p1.nc
tsubt_CanESM2_rcp85_r1i1p1.nc
tsubt_CCSM4_rcp85_r1i1p1.nc
tsubt_CESM1-BGC_rcp85_r1i1p1.nc
tsubt_CESM1-CAM5_rcp85_r1i1p1.nc
tsubt_CMCC-CESM_rcp85_r1i1p1.nc
tsubt_CMCC-CM_rcp85_r1i1p1.nc
tsubt_CNRM-CM5_rcp85_r1i1p1.nc
tsubt_CSIRO-Mk3-6-0_rcp85_r1i1p1.nc
tsubt_GFDL-CM3_rcp85_r1i1p1.nc
tsubt_GFDL-ESM2M_rcp85_r1i1p1.nc
tsubt_GISS-E2-R-CC_rcp85_r1i1p1.nc
tsubt_GISS-E2-R_rcp85_r1i1p1.nc
tsubt_HadGEM2-CC_rcp85_r1i1p1.nc
tsubt_HadGEM2-ES_rcp85_r1i1p1.nc
tsubt_IPSL-CM5A-LR_rcp85_r1i1p1.nc
tsubt_IPSL-CM5A-MR_rcp85_r1i1p1.nc
tsubt_IPSL-CM5B-LR_rcp85_r1i1p1.nc
tsubt_MIROC5_rcp85_r1i1p1.nc
tsubt_MPI-ESM-LR_rcp85_r1i1p1.nc
tsubt_MRI-CGCM3_rcp85_r1i1p1.nc
tsubt_NorESM1-ME_rcp85_r1i1p1.nc
tsubt_NorESM1-M_rcp85_r1i1p1.nc
usubc_ACCESS1-0_historical_r1i1p1.nc
usubc_ACCESS1-3_historical_r1i1p1.nc
usubc_bcc-csm1-1_historical_r1i1p1.nc
usubc_CanESM2_historical_r1i1p1.nc
usubc_CCSM4_historical_r1i1p1.nc
usubc_CESM1-BGC_historical_r1i1p1.nc
usubc_CESM1-CAM5_historical_r1i1p1.nc
usubc_CMCC-CESM_historical_r1i1p1.nc
usubc_CMCC-CM_historical_r1i1p1.nc
usubc_CNRM-CM5_historical_r1i1p1.nc
usubc_CSIRO-Mk3-6-0_historical_r1i1p1.nc
usubc_GFDL-CM3_historical_r1i1p1.nc
usubc_GFDL-ESM2M_historical_r1i1p1.nc
usubc_GISS-E2-R-CC_historical_r1i1p1.nc
usubc_GISS-E2-R_historical_r1i1p1.nc
usubc_HadGEM2-CC_historical_r1i1p1.nc
usubc_HadGEM2-ES_historical_r1i1p1.nc
usubc_IPSL-CM5A-LR_historical_r1i1p1.nc
usubc_IPSL-CM5A-MR_historical_r1i1p1.nc
usubc_IPSL-CM5B-LR_historical_r1i1p1.nc
usubc_MIROC5_historical_r1i1p1.nc
usubc_MPI-ESM-LR_historical_r1i1p1.nc
usubc_MRI-CGCM3_historical_r1i1p1.nc
usubc_NorESM1-ME_historical_r1i1p1.nc
usubc_NorESM1-M_historical_r1i1p1.nc
usubreg3_ACCESS1-0_historical_r1i1p1.nc
usubreg3_ACCESS1-3_historical_r1i1p1.nc
usubreg3_bcc-csm1-1_historical_r1i1p1.nc
usubreg3_CanESM2_historical_r1i1p1.nc
usubreg3_CCSM4_historical_r1i1p1.nc
usubreg3_CESM1-BGC_historical_r1i1p1.nc
usubreg3_CESM1-CAM5_historical_r1i1p1.nc
usubreg3_CMCC-CESM_historical_r1i1p1.nc
usubreg3_CMCC-CM_historical_r1i1p1.nc
usubreg3_CNRM-CM5_historical_r1i1p1.nc
usubreg3_CSIRO-Mk3-6-0_historical_r1i1p1.nc
usubreg3_GFDL-CM3_historical_r1i1p1.nc
usubreg3_GFDL-ESM2M_historical_r1i1p1.nc
usubreg3_GISS-E2-R-CC_historical_r1i1p1.nc
usubreg3_GISS-E2-R_historical_r1i1p1.nc
usubreg3_HadGEM2-CC_historical_r1i1p1.nc
usubreg3_HadGEM2-ES_historical_r1i1p1.nc
usubreg3_IPSL-CM5A-LR_historical_r1i1p1.nc
usubreg3_IPSL-CM5A-MR_historical_r1i1p1.nc
usubreg3_IPSL-CM5B-LR_historical_r1i1p1.nc
usubreg3_MIROC5_historical_r1i1p1.nc
usubreg3_MPI-ESM-LR_historical_r1i1p1.nc
usubreg3_MRI-CGCM3_historical_r1i1p1.nc
usubreg3_NorESM1-ME_historical_r1i1p1.nc
usubreg3_NorESM1-M_historical_r1i1p1.nc
wapzmc_ACCESS1-0_historical_r1i1p1.nc
wapzmc_ACCESS1-3_historical_r1i1p1.nc
wapzmc_bcc-csm1-1_historical_r1i1p1.nc
wapzmc_CanESM2_historical_r1i1p1.nc
wapzmc_CCSM4_historical_r1i1p1.nc
wapzmc_CESM1-BGC_historical_r1i1p1.nc
wapzmc_CESM1-CAM5_historical_r1i1p1.nc
wapzmc_CMCC-CESM_historical_r1i1p1.nc
wapzmc_CMCC-CM_historical_r1i1p1.nc
wapzmc_CNRM-CM5_historical_r1i1p1.nc
wapzmc_CSIRO-Mk3-6-0_historical_r1i1p1.nc
wapzmc_GFDL-CM3_historical_r1i1p1.nc
wapzmc_GFDL-ESM2M_historical_r1i1p1.nc
wapzmc_GISS-E2-R-CC_historical_r1i1p1.nc
wapzmc_GISS-E2-R_historical_r1i1p1.nc
wapzmc_HadGEM2-ES_historical_r1i1p1.nc
wapzmc_IPSL-CM5A-LR_historical_r1i1p1.nc
wapzmc_IPSL-CM5A-MR_historical_r1i1p1.nc
wapzmc_IPSL-CM5B-LR_historical_r1i1p1.nc
wapzmc_MIROC5_historical_r1i1p1.nc
wapzmc_MPI-ESM-LR_historical_r1i1p1.nc
wapzmc_MRI-CGCM3_historical_r1i1p1.nc
wapzmc_NorESM1-ME_historical_r1i1p1.nc
wapzmc_NorESM1-M_historical_r1i1p1.nc
wapzmt_ACCESS1-0_rcp85_r1i1p1.nc
wapzmt_ACCESS1-3_rcp85_r1i1p1.nc
wapzmt_bcc-csm1-1_rcp85_r1i1p1.nc
wapzmt_CanESM2_rcp85_r1i1p1.nc
wapzmt_CCSM4_rcp85_r1i1p1.nc
wapzmt_CESM1-BGC_rcp85_r1i1p1.nc
wapzmt_CESM1-CAM5_rcp85_r1i1p1.nc
wapzmt_CMCC-CESM_rcp85_r1i1p1.nc
wapzmt_CMCC-CM_rcp85_r1i1p1.nc
wapzmt_CNRM-CM5_rcp85_r1i1p1.nc
wapzmt_CSIRO-Mk3-6-0_rcp85_r1i1p1.nc
wapzmt_GFDL-CM3_rcp85_r1i1p1.nc
wapzmt_GFDL-ESM2M_rcp85_r1i1p1.nc
wapzmt_GISS-E2-R-CC_rcp85_r1i1p1.nc
wapzmt_GISS-E2-R_rcp85_r1i1p1.nc
wapzmt_HadGEM2-CC_rcp85_r1i1p1.nc
wapzmt_HadGEM2-ES_rcp85_r1i1p1.nc
wapzmt_IPSL-CM5A-LR_rcp85_r1i1p1.nc
wapzmt_IPSL-CM5A-MR_rcp85_r1i1p1.nc
wapzmt_IPSL-CM5B-LR_rcp85_r1i1p1.nc
wapzmt_MIROC5_rcp85_r1i1p1.nc
wapzmt_MPI-ESM-LR_rcp85_r1i1p1.nc
wapzmt_MRI-CGCM3_rcp85_r1i1p1.nc
wapzmt_NorESM1-ME_rcp85_r1i1p1.nc
wapzmt_NorESM1-M_rcp85_r1i1p1.nc
wsubc_ACCESS1-0_historical_r1i1p1.nc
wsubc_ACCESS1-3_historical_r1i1p1.nc
wsubc_bcc-csm1-1_historical_r1i1p1.nc
wsubc_CanESM2_historical_r1i1p1.nc
wsubc_CCSM4_historical_r1i1p1.nc
wsubc_CESM1-BGC_historical_r1i1p1.nc
wsubc_CESM1-CAM5_historical_r1i1p1.nc
wsubc_CMCC-CESM_historical_r1i1p1.nc
wsubc_CMCC-CM_historical_r1i1p1.nc
wsubc_CNRM-CM5_historical_r1i1p1.nc
wsubc_CSIRO-Mk3-6-0_historical_r1i1p1.nc
wsubc_GFDL-CM3_historical_r1i1p1.nc
wsubc_GFDL-ESM2M_historical_r1i1p1.nc
wsubc_GISS-E2-R-CC_historical_r1i1p1.nc
wsubc_GISS-E2-R_historical_r1i1p1.nc
wsubc_HadGEM2-CC_historical_r1i1p1.nc
wsubc_HadGEM2-ES_historical_r1i1p1.nc
wsubc_IPSL-CM5A-LR_historical_r1i1p1.nc
wsubc_IPSL-CM5A-MR_historical_r1i1p1.nc
wsubc_IPSL-CM5B-LR_historical_r1i1p1.nc
wsubc_MIROC5_historical_r1i1p1.nc
wsubc_MPI-ESM-LR_historical_r1i1p1.nc
wsubc_MRI-CGCM3_historical_r1i1p1.nc
wsubc_NorESM1-ME_historical_r1i1p1.nc
wsubc_NorESM1-M_historical_r1i1p1.nc
wsubreg3_ACCESS1-0_historical_r1i1p1.nc
wsubreg3_ACCESS1-3_historical_r1i1p1.nc
wsubreg3_bcc-csm1-1_historical_r1i1p1.nc
wsubreg3_CanESM2_historical_r1i1p1.nc
wsubreg3_CCSM4_historical_r1i1p1.nc
wsubreg3_CESM1-BGC_historical_r1i1p1.nc
wsubreg3_CESM1-CAM5_historical_r1i1p1.nc
wsubreg3_CMCC-CESM_historical_r1i1p1.nc
wsubreg3_CMCC-CM_historical_r1i1p1.nc
wsubreg3_CNRM-CM5_historical_r1i1p1.nc
wsubreg3_CSIRO-Mk3-6-0_historical_r1i1p1.nc
wsubreg3_GFDL-CM3_historical_r1i1p1.nc
wsubreg3_GFDL-ESM2M_historical_r1i1p1.nc
wsubreg3_GISS-E2-R-CC_historical_r1i1p1.nc
wsubreg3_GISS-E2-R_historical_r1i1p1.nc
wsubreg3_HadGEM2-CC_historical_r1i1p1.nc
wsubreg3_HadGEM2-ES_historical_r1i1p1.nc
wsubreg3_IPSL-CM5A-LR_historical_r1i1p1.nc
wsubreg3_IPSL-CM5A-MR_historical_r1i1p1.nc
wsubreg3_IPSL-CM5B-LR_historical_r1i1p1.nc
wsubreg3_MIROC5_historical_r1i1p1.nc
wsubreg3_MPI-ESM-LR_historical_r1i1p1.nc
wsubreg3_MRI-CGCM3_historical_r1i1p1.nc
wsubreg3_NorESM1-ME_historical_r1i1p1.nc
wsubreg3_NorESM1-M_historical_r1i1p1.nc

netcdf/cmip6:
ndhmean_ACCESS-CM2_historical_r1i1p1.nc
ndhmean_ACCESS-ESM1-5_historical_r1i1p1.nc
ndhmean_BCC-CSM2-MR_historical_r1i1p1.nc
ndhmean_CanESM5_historical_r1i1p1.nc
ndhmean_CESM2_historical_r1i1p1.nc
ndhmean_CNRM-CM6-1_historical_r1i1p1.nc
ndhmean_CNRM-ESM2-1_historical_r1i1p1.nc
ndhmean_E3SM-1-1_historical_r1i1p1.nc
ndhmean_EC-Earth3-Veg_historical_r1i1p1.nc
ndhmean_GISS-E2-1-G_historical_r1i1p1.nc
ndhmean_IPSL-CM6A-LR_historical_r1i1p1.nc
ndhmean_MIROC6_historical_r1i1p1.nc
ndhmean_MPI-ESM-1-2-HAM_historical_r1i1p1.nc
ndhmean_MPI-ESM1-2-HR_historical_r1i1p1.nc
ndhmean_MRI-ESM2-0_historical_r1i1p1.nc
ndhmean_NESM3_historical_r1i1p1.nc
ndhmean_SAM0-UNICON_historical_r1i1p1.nc
ndhmean_UKESM1-0-LL_historical_r1i1p1.nc
ndhstd_ACCESS-CM2_historical_r1i1p1.nc
ndhstd_ACCESS-ESM1-5_historical_r1i1p1.nc
ndhstd_BCC-CSM2-MR_historical_r1i1p1.nc
ndhstd_CanESM5_historical_r1i1p1.nc
ndhstd_CESM2_historical_r1i1p1.nc
ndhstd_CNRM-CM6-1_historical_r1i1p1.nc
ndhstd_CNRM-ESM2-1_historical_r1i1p1.nc
ndhstd_E3SM-1-1_historical_r1i1p1.nc
ndhstd_EC-Earth3-Veg_historical_r1i1p1.nc
ndhstd_GISS-E2-1-G_historical_r1i1p1.nc
ndhstd_IPSL-CM6A-LR_historical_r1i1p1.nc
ndhstd_MIROC6_historical_r1i1p1.nc
ndhstd_MPI-ESM-1-2-HAM_historical_r1i1p1.nc
ndhstd_MPI-ESM1-2-HR_historical_r1i1p1.nc
ndhstd_MRI-ESM2-0_historical_r1i1p1.nc
ndhstd_NESM3_historical_r1i1p1.nc
ndhstd_SAM0-UNICON_historical_r1i1p1.nc
ndhstd_UKESM1-0-LL_historical_r1i1p1.nc
prc_ACCESS-CM2_historical_r1i1p1.nc
prc_ACCESS-ESM1-5_historical_r1i1p1.nc
prc_BCC-CSM2-MR_historical_r1i1p1.nc
prc_CanESM5_historical_r1i1p1.nc
prc_CESM2_historical_r1i1p1.nc
prc_CNRM-CM6-1_historical_r1i1p1.nc
prc_CNRM-ESM2-1_historical_r1i1p1.nc
prc_E3SM-1-1_historical_r1i1p1.nc
prc_EC-Earth3-Veg_historical_r1i1p1.nc
prc_FGOALS-f3-L_historical_r1i1p1.nc
prc_GFDL-CM4_historical_r1i1p1.nc
prc_GFDL-ESM4_historical_r1i1p1.nc
prc_GISS-E2-1-G_historical_r1i1p1.nc
prc_GISS-E2-1-H_historical_r1i1p1.nc
prc_INM-CM5-0_historical_r1i1p1.nc
prc_IPSL-CM6A-LR_historical_r1i1p1.nc
prc_KACE-1-0-G_historical_r1i1p1.nc
prc_MIROC6_historical_r1i1p1.nc
prc_MIROC-ES2L_historical_r1i1p1.nc
prc_MPI-ESM-1-2-HAM_historical_r1i1p1.nc
prc_MPI-ESM1-2-HR_historical_r1i1p1.nc
prc_MRI-ESM2-0_historical_r1i1p1.nc
prc_NESM3_historical_r1i1p1.nc
prc_NorESM2-MM_historical_r1i1p1.nc
prc_SAM0-UNICON_historical_r1i1p1.nc
prc_UKESM1-0-LL_historical_r1i1p1.nc
prreg3_ACCESS-CM2_historical_r1i1p1.nc
prreg3_ACCESS-ESM1-5_historical_r1i1p1.nc
prreg3_BCC-CSM2-MR_historical_r1i1p1.nc
prreg3_CanESM5_historical_r1i1p1.nc
prreg3_CESM2_historical_r1i1p1.nc
prreg3_CNRM-CM6-1_historical_r1i1p1.nc
prreg3_CNRM-ESM2-1_historical_r1i1p1.nc
prreg3_E3SM-1-1_historical_r1i1p1.nc
prreg3_EC-Earth3-Veg_historical_r1i1p1.nc
prreg3_FGOALS-f3-L_historical_r1i1p1.nc
prreg3_GFDL-CM4_historical_r1i1p1.nc
prreg3_GFDL-ESM4_historical_r1i1p1.nc
prreg3_GISS-E2-1-G_historical_r1i1p1.nc
prreg3_GISS-E2-1-H_historical_r1i1p1.nc
prreg3_INM-CM5-0_historical_r1i1p1.nc
prreg3_IPSL-CM6A-LR_historical_r1i1p1.nc
prreg3_KACE-1-0-G_historical_r1i1p1.nc
prreg3_MIROC6_historical_r1i1p1.nc
prreg3_MIROC-ES2L_historical_r1i1p1.nc
prreg3_MPI-ESM-1-2-HAM_historical_r1i1p1.nc
prreg3_MPI-ESM1-2-HR_historical_r1i1p1.nc
prreg3_MRI-ESM2-0_historical_r1i1p1.nc
prreg3_NESM3_historical_r1i1p1.nc
prreg3_NorESM2-MM_historical_r1i1p1.nc
prreg3_SAM0-UNICON_historical_r1i1p1.nc
prreg3_UKESM1-0-LL_historical_r1i1p1.nc
rdflxc_ACCESS-CM2_historical_r1i1p1.nc
rdflxc_ACCESS-ESM1-5_historical_r1i1p1.nc
rdflxc_BCC-CSM2-MR_historical_r1i1p1.nc
rdflxc_CanESM5_historical_r1i1p1.nc
rdflxc_CESM2_historical_r1i1p1.nc
rdflxc_CNRM-CM6-1_historical_r1i1p1.nc
rdflxc_CNRM-ESM2-1_historical_r1i1p1.nc
rdflxc_E3SM-1-1_historical_r1i1p1.nc
rdflxc_EC-Earth3-Veg_historical_r1i1p1.nc
rdflxc_FGOALS-f3-L_historical_r1i1p1.nc
rdflxc_GFDL-CM4_historical_r1i1p1.nc
rdflxc_GFDL-ESM4_historical_r1i1p1.nc
rdflxc_GISS-E2-1-G_historical_r1i1p1.nc
rdflxc_GISS-E2-1-H_historical_r1i1p1.nc
rdflxc_INM-CM5-0_historical_r1i1p1.nc
rdflxc_IPSL-CM6A-LR_historical_r1i1p1.nc
rdflxc_KACE-1-0-G_historical_r1i1p1.nc
rdflxc_MIROC6_historical_r1i1p1.nc
rdflxc_MIROC-ES2L_historical_r1i1p1.nc
rdflxc_MPI-ESM-1-2-HAM_historical_r1i1p1.nc
rdflxc_MPI-ESM1-2-HR_historical_r1i1p1.nc
rdflxc_MRI-ESM2-0_historical_r1i1p1.nc
rdflxc_NESM3_historical_r1i1p1.nc
rdflxc_NorESM2-MM_historical_r1i1p1.nc
rdflxc_SAM0-UNICON_historical_r1i1p1.nc
rdflxc_UKESM1-0-LL_historical_r1i1p1.nc
rdflxreg3_ACCESS-CM2_historical_r1i1p1.nc
rdflxreg3_ACCESS-ESM1-5_historical_r1i1p1.nc
rdflxreg3_BCC-CSM2-MR_historical_r1i1p1.nc
rdflxreg3_CanESM5_historical_r1i1p1.nc
rdflxreg3_CESM2_historical_r1i1p1.nc
rdflxreg3_CNRM-CM6-1_historical_r1i1p1.nc
rdflxreg3_CNRM-ESM2-1_historical_r1i1p1.nc
rdflxreg3_E3SM-1-1_historical_r1i1p1.nc
rdflxreg3_EC-Earth3-Veg_historical_r1i1p1.nc
rdflxreg3_FGOALS-f3-L_historical_r1i1p1.nc
rdflxreg3_GFDL-CM4_historical_r1i1p1.nc
rdflxreg3_GFDL-ESM4_historical_r1i1p1.nc
rdflxreg3_GISS-E2-1-G_historical_r1i1p1.nc
rdflxreg3_GISS-E2-1-H_historical_r1i1p1.nc
rdflxreg3_INM-CM5-0_historical_r1i1p1.nc
rdflxreg3_IPSL-CM6A-LR_historical_r1i1p1.nc
rdflxreg3_KACE-1-0-G_historical_r1i1p1.nc
rdflxreg3_MIROC6_historical_r1i1p1.nc
rdflxreg3_MIROC-ES2L_historical_r1i1p1.nc
rdflxreg3_MPI-ESM-1-2-HAM_historical_r1i1p1.nc
rdflxreg3_MPI-ESM1-2-HR_historical_r1i1p1.nc
rdflxreg3_MRI-ESM2-0_historical_r1i1p1.nc
rdflxreg3_NESM3_historical_r1i1p1.nc
rdflxreg3_NorESM2-MM_historical_r1i1p1.nc
rdflxreg3_SAM0-UNICON_historical_r1i1p1.nc
rdflxreg3_UKESM1-0-LL_historical_r1i1p1.nc
sstc_ACCESS-CM2_historical_r1i1p1.nc
sstc_ACCESS-ESM1-5_historical_r1i1p1.nc
sstc_BCC-CSM2-MR_historical_r1i1p1.nc
sstc_CanESM5_historical_r1i1p1.nc
sstc_CESM2_historical_r1i1p1.nc
sstc_CNRM-CM6-1_historical_r1i1p1.nc
sstc_CNRM-ESM2-1_historical_r1i1p1.nc
sstc_E3SM-1-1_historical_r1i1p1.nc
sstc_EC-Earth3-Veg_historical_r1i1p1.nc
sstc_FGOALS-f3-L_historical_r1i1p1.nc
sstc_GFDL-CM4_historical_r1i1p1.nc
sstc_GFDL-ESM4_historical_r1i1p1.nc
sstc_GISS-E2-1-G_historical_r1i1p1.nc
sstc_GISS-E2-1-H_historical_r1i1p1.nc
sstc_INM-CM5-0_historical_r1i1p1.nc
sstc_IPSL-CM6A-LR_historical_r1i1p1.nc
sstc_KACE-1-0-G_historical_r1i1p1.nc
sstc_MIROC6_historical_r1i1p1.nc
sstc_MIROC-ES2L_historical_r1i1p1.nc
sstc_MPI-ESM-1-2-HAM_historical_r1i1p1.nc
sstc_MPI-ESM1-2-HR_historical_r1i1p1.nc
sstc_MRI-ESM2-0_historical_r1i1p1.nc
sstc_NESM3_historical_r1i1p1.nc
sstc_NorESM2-MM_historical_r1i1p1.nc
sstc_SAM0-UNICON_historical_r1i1p1.nc
sstc_UKESM1-0-LL_historical_r1i1p1.nc
sstreg3_ACCESS-CM2_historical_r1i1p1.nc
sstreg3_ACCESS-ESM1-5_historical_r1i1p1.nc
sstreg3_BCC-CSM2-MR_historical_r1i1p1.nc
sstreg3_CanESM5_historical_r1i1p1.nc
sstreg3_CESM2_historical_r1i1p1.nc
sstreg3_CNRM-CM6-1_historical_r1i1p1.nc
sstreg3_CNRM-ESM2-1_historical_r1i1p1.nc
sstreg3_E3SM-1-1_historical_r1i1p1.nc
sstreg3_EC-Earth3-Veg_historical_r1i1p1.nc
sstreg3_FGOALS-f3-L_historical_r1i1p1.nc
sstreg3_GFDL-CM4_historical_r1i1p1.nc
sstreg3_GFDL-ESM4_historical_r1i1p1.nc
sstreg3_GISS-E2-1-G_historical_r1i1p1.nc
sstreg3_GISS-E2-1-H_historical_r1i1p1.nc
sstreg3_INM-CM5-0_historical_r1i1p1.nc
sstreg3_IPSL-CM6A-LR_historical_r1i1p1.nc
sstreg3_KACE-1-0-G_historical_r1i1p1.nc
sstreg3_MIROC6_historical_r1i1p1.nc
sstreg3_MIROC-ES2L_historical_r1i1p1.nc
sstreg3_MPI-ESM-1-2-HAM_historical_r1i1p1.nc
sstreg3_MPI-ESM1-2-HR_historical_r1i1p1.nc
sstreg3_MRI-ESM2-0_historical_r1i1p1.nc
sstreg3_NESM3_historical_r1i1p1.nc
sstreg3_NorESM2-MM_historical_r1i1p1.nc
sstreg3_SAM0-UNICON_historical_r1i1p1.nc
sstreg3_UKESM1-0-LL_historical_r1i1p1.nc
sstskw_ACCESS-CM2_historical_r1i1p1.nc
sstskw_ACCESS-ESM1-5_historical_r1i1p1.nc
sstskw_BCC-CSM2-MR_historical_r1i1p1.nc
sstskw_CanESM5_historical_r1i1p1.nc
sstskw_CESM2_historical_r1i1p1.nc
sstskw_CNRM-CM6-1_historical_r1i1p1.nc
sstskw_CNRM-ESM2-1_historical_r1i1p1.nc
sstskw_E3SM-1-1_historical_r1i1p1.nc
sstskw_EC-Earth3-Veg_historical_r1i1p1.nc
sstskw_FGOALS-f3-L_historical_r1i1p1.nc
sstskw_GFDL-CM4_historical_r1i1p1.nc
sstskw_GFDL-ESM4_historical_r1i1p1.nc
sstskw_GISS-E2-1-G_historical_r1i1p1.nc
sstskw_GISS-E2-1-H_historical_r1i1p1.nc
sstskw_INM-CM5-0_historical_r1i1p1.nc
sstskw_IPSL-CM6A-LR_historical_r1i1p1.nc
sstskw_KACE-1-0-G_historical_r1i1p1.nc
sstskw_MIROC6_historical_r1i1p1.nc
sstskw_MIROC-ES2L_historical_r1i1p1.nc
sstskw_MPI-ESM-1-2-HAM_historical_r1i1p1.nc
sstskw_MPI-ESM1-2-HR_historical_r1i1p1.nc
sstskw_MRI-ESM2-0_historical_r1i1p1.nc
sstskw_NESM3_historical_r1i1p1.nc
sstskw_NorESM2-MM_historical_r1i1p1.nc
sstskw_SAM0-UNICON_historical_r1i1p1.nc
sstskw_UKESM1-0-LL_historical_r1i1p1.nc
sststd_ACCESS-CM2_historical_r1i1p1.nc
sststd_ACCESS-ESM1-5_historical_r1i1p1.nc
sststd_BCC-CSM2-MR_historical_r1i1p1.nc
sststd_CanESM5_historical_r1i1p1.nc
sststd_CESM2_historical_r1i1p1.nc
sststd_CNRM-CM6-1_historical_r1i1p1.nc
sststd_CNRM-ESM2-1_historical_r1i1p1.nc
sststd_E3SM-1-1_historical_r1i1p1.nc
sststd_EC-Earth3-Veg_historical_r1i1p1.nc
sststd_FGOALS-f3-L_historical_r1i1p1.nc
sststd_GFDL-CM4_historical_r1i1p1.nc
sststd_GFDL-ESM4_historical_r1i1p1.nc
sststd_GISS-E2-1-G_historical_r1i1p1.nc
sststd_GISS-E2-1-H_historical_r1i1p1.nc
sststd_INM-CM5-0_historical_r1i1p1.nc
sststd_IPSL-CM6A-LR_historical_r1i1p1.nc
sststd_KACE-1-0-G_historical_r1i1p1.nc
sststd_MIROC6_historical_r1i1p1.nc
sststd_MIROC-ES2L_historical_r1i1p1.nc
sststd_MPI-ESM-1-2-HAM_historical_r1i1p1.nc
sststd_MPI-ESM1-2-HR_historical_r1i1p1.nc
sststd_MRI-ESM2-0_historical_r1i1p1.nc
sststd_NESM3_historical_r1i1p1.nc
sststd_NorESM2-MM_historical_r1i1p1.nc
sststd_SAM0-UNICON_historical_r1i1p1.nc
sststd_UKESM1-0-LL_historical_r1i1p1.nc
tauuc_ACCESS-CM2_historical_r1i1p1.nc
tauuc_ACCESS-ESM1-5_historical_r1i1p1.nc
tauuc_BCC-CSM2-MR_historical_r1i1p1.nc
tauuc_CanESM5_historical_r1i1p1.nc
tauuc_CESM2_historical_r1i1p1.nc
tauuc_CNRM-CM6-1_historical_r1i1p1.nc
tauuc_CNRM-ESM2-1_historical_r1i1p1.nc
tauuc_E3SM-1-1_historical_r1i1p1.nc
tauuc_EC-Earth3-Veg_historical_r1i1p1.nc
tauuc_FGOALS-f3-L_historical_r1i1p1.nc
tauuc_GFDL-CM4_historical_r1i1p1.nc
tauuc_GFDL-ESM4_historical_r1i1p1.nc
tauuc_GISS-E2-1-G_historical_r1i1p1.nc
tauuc_GISS-E2-1-H_historical_r1i1p1.nc
tauuc_INM-CM5-0_historical_r1i1p1.nc
tauuc_IPSL-CM6A-LR_historical_r1i1p1.nc
tauuc_KACE-1-0-G_historical_r1i1p1.nc
tauuc_MIROC6_historical_r1i1p1.nc
tauuc_MIROC-ES2L_historical_r1i1p1.nc
tauuc_MPI-ESM-1-2-HAM_historical_r1i1p1.nc
tauuc_MPI-ESM1-2-HR_historical_r1i1p1.nc
tauuc_MRI-ESM2-0_historical_r1i1p1.nc
tauuc_NESM3_historical_r1i1p1.nc
tauuc_NorESM2-MM_historical_r1i1p1.nc
tauuc_SAM0-UNICON_historical_r1i1p1.nc
tauuc_UKESM1-0-LL_historical_r1i1p1.nc
tauureg3_ACCESS-CM2_historical_r1i1p1.nc
tauureg3_ACCESS-ESM1-5_historical_r1i1p1.nc
tauureg3_BCC-CSM2-MR_historical_r1i1p1.nc
tauureg3_CanESM5_historical_r1i1p1.nc
tauureg3_CESM2_historical_r1i1p1.nc
tauureg3_CNRM-CM6-1_historical_r1i1p1.nc
tauureg3_CNRM-ESM2-1_historical_r1i1p1.nc
tauureg3_E3SM-1-1_historical_r1i1p1.nc
tauureg3_EC-Earth3-Veg_historical_r1i1p1.nc
tauureg3_FGOALS-f3-L_historical_r1i1p1.nc
tauureg3_GFDL-CM4_historical_r1i1p1.nc
tauureg3_GFDL-ESM4_historical_r1i1p1.nc
tauureg3_GISS-E2-1-G_historical_r1i1p1.nc
tauureg3_GISS-E2-1-H_historical_r1i1p1.nc
tauureg3_INM-CM5-0_historical_r1i1p1.nc
tauureg3_IPSL-CM6A-LR_historical_r1i1p1.nc
tauureg3_KACE-1-0-G_historical_r1i1p1.nc
tauureg3_MIROC6_historical_r1i1p1.nc
tauureg3_MIROC-ES2L_historical_r1i1p1.nc
tauureg3_MPI-ESM-1-2-HAM_historical_r1i1p1.nc
tauureg3_MPI-ESM1-2-HR_historical_r1i1p1.nc
tauureg3_MRI-ESM2-0_historical_r1i1p1.nc
tauureg3_NESM3_historical_r1i1p1.nc
tauureg3_NorESM2-MM_historical_r1i1p1.nc
tauureg3_SAM0-UNICON_historical_r1i1p1.nc
tauureg3_UKESM1-0-LL_historical_r1i1p1.nc
thflxc_ACCESS-CM2_historical_r1i1p1.nc
thflxc_ACCESS-ESM1-5_historical_r1i1p1.nc
thflxc_BCC-CSM2-MR_historical_r1i1p1.nc
thflxc_CanESM5_historical_r1i1p1.nc
thflxc_CESM2_historical_r1i1p1.nc
thflxc_CNRM-CM6-1_historical_r1i1p1.nc
thflxc_CNRM-ESM2-1_historical_r1i1p1.nc
thflxc_E3SM-1-1_historical_r1i1p1.nc
thflxc_EC-Earth3-Veg_historical_r1i1p1.nc
thflxc_FGOALS-f3-L_historical_r1i1p1.nc
thflxc_GFDL-CM4_historical_r1i1p1.nc
thflxc_GFDL-ESM4_historical_r1i1p1.nc
thflxc_GISS-E2-1-G_historical_r1i1p1.nc
thflxc_GISS-E2-1-H_historical_r1i1p1.nc
thflxc_INM-CM5-0_historical_r1i1p1.nc
thflxc_IPSL-CM6A-LR_historical_r1i1p1.nc
thflxc_KACE-1-0-G_historical_r1i1p1.nc
thflxc_MIROC6_historical_r1i1p1.nc
thflxc_MIROC-ES2L_historical_r1i1p1.nc
thflxc_MPI-ESM-1-2-HAM_historical_r1i1p1.nc
thflxc_MPI-ESM1-2-HR_historical_r1i1p1.nc
thflxc_MRI-ESM2-0_historical_r1i1p1.nc
thflxc_NESM3_historical_r1i1p1.nc
thflxc_NorESM2-MM_historical_r1i1p1.nc
thflxc_SAM0-UNICON_historical_r1i1p1.nc
thflxc_UKESM1-0-LL_historical_r1i1p1.nc
thflxreg3_ACCESS-CM2_historical_r1i1p1.nc
thflxreg3_ACCESS-ESM1-5_historical_r1i1p1.nc
thflxreg3_BCC-CSM2-MR_historical_r1i1p1.nc
thflxreg3_CanESM5_historical_r1i1p1.nc
thflxreg3_CESM2_historical_r1i1p1.nc
thflxreg3_CNRM-CM6-1_historical_r1i1p1.nc
thflxreg3_CNRM-ESM2-1_historical_r1i1p1.nc
thflxreg3_E3SM-1-1_historical_r1i1p1.nc
thflxreg3_EC-Earth3-Veg_historical_r1i1p1.nc
thflxreg3_FGOALS-f3-L_historical_r1i1p1.nc
thflxreg3_GFDL-CM4_historical_r1i1p1.nc
thflxreg3_GFDL-ESM4_historical_r1i1p1.nc
thflxreg3_GISS-E2-1-G_historical_r1i1p1.nc
thflxreg3_GISS-E2-1-H_historical_r1i1p1.nc
thflxreg3_INM-CM5-0_historical_r1i1p1.nc
thflxreg3_IPSL-CM6A-LR_historical_r1i1p1.nc
thflxreg3_KACE-1-0-G_historical_r1i1p1.nc
thflxreg3_MIROC6_historical_r1i1p1.nc
thflxreg3_MIROC-ES2L_historical_r1i1p1.nc
thflxreg3_MPI-ESM-1-2-HAM_historical_r1i1p1.nc
thflxreg3_MPI-ESM1-2-HR_historical_r1i1p1.nc
thflxreg3_MRI-ESM2-0_historical_r1i1p1.nc
thflxreg3_NESM3_historical_r1i1p1.nc
thflxreg3_NorESM2-MM_historical_r1i1p1.nc
thflxreg3_SAM0-UNICON_historical_r1i1p1.nc
thflxreg3_UKESM1-0-LL_historical_r1i1p1.nc
tsubc_ACCESS-CM2_historical_r1i1p1.nc
tsubc_ACCESS-ESM1-5_historical_r1i1p1.nc
tsubc_BCC-CSM2-MR_historical_r1i1p1.nc
tsubc_CanESM5_historical_r1i1p1.nc
tsubc_CESM2_historical_r1i1p1.nc
tsubc_CNRM-CM6-1_historical_r1i1p1.nc
tsubc_CNRM-ESM2-1_historical_r1i1p1.nc
tsubc_E3SM-1-1_historical_r1i1p1.nc
tsubc_EC-Earth3-Veg_historical_r1i1p1.nc
tsubc_GISS-E2-1-G_historical_r1i1p1.nc
tsubc_IPSL-CM6A-LR_historical_r1i1p1.nc
tsubc_MIROC6_historical_r1i1p1.nc
tsubc_MPI-ESM-1-2-HAM_historical_r1i1p1.nc
tsubc_MPI-ESM1-2-HR_historical_r1i1p1.nc
tsubc_MRI-ESM2-0_historical_r1i1p1.nc
tsubc_NESM3_historical_r1i1p1.nc
tsubc_SAM0-UNICON_historical_r1i1p1.nc
tsubc_UKESM1-0-LL_historical_r1i1p1.nc
tsubreg3_ACCESS-CM2_historical_r1i1p1.nc
tsubreg3_ACCESS-ESM1-5_historical_r1i1p1.nc
tsubreg3_BCC-CSM2-MR_historical_r1i1p1.nc
tsubreg3_CanESM5_historical_r1i1p1.nc
tsubreg3_CESM2_historical_r1i1p1.nc
tsubreg3_CNRM-CM6-1_historical_r1i1p1.nc
tsubreg3_CNRM-ESM2-1_historical_r1i1p1.nc
tsubreg3_E3SM-1-1_historical_r1i1p1.nc
tsubreg3_EC-Earth3-Veg_historical_r1i1p1.nc
tsubreg3_GISS-E2-1-G_historical_r1i1p1.nc
tsubreg3_IPSL-CM6A-LR_historical_r1i1p1.nc
tsubreg3_MIROC6_historical_r1i1p1.nc
tsubreg3_MPI-ESM-1-2-HAM_historical_r1i1p1.nc
tsubreg3_MPI-ESM1-2-HR_historical_r1i1p1.nc
tsubreg3_MRI-ESM2-0_historical_r1i1p1.nc
tsubreg3_NESM3_historical_r1i1p1.nc
tsubreg3_SAM0-UNICON_historical_r1i1p1.nc
tsubreg3_UKESM1-0-LL_historical_r1i1p1.nc
tsubskw_ACCESS-CM2_historical_r1i1p1.nc
tsubskw_ACCESS-ESM1-5_historical_r1i1p1.nc
tsubskw_BCC-CSM2-MR_historical_r1i1p1.nc
tsubskw_CanESM5_historical_r1i1p1.nc
tsubskw_CESM2_historical_r1i1p1.nc
tsubskw_CNRM-CM6-1_historical_r1i1p1.nc
tsubskw_CNRM-ESM2-1_historical_r1i1p1.nc
tsubskw_E3SM-1-1_historical_r1i1p1.nc
tsubskw_EC-Earth3-Veg_historical_r1i1p1.nc
tsubskw_GISS-E2-1-G_historical_r1i1p1.nc
tsubskw_IPSL-CM6A-LR_historical_r1i1p1.nc
tsubskw_MIROC6_historical_r1i1p1.nc
tsubskw_MPI-ESM-1-2-HAM_historical_r1i1p1.nc
tsubskw_MPI-ESM1-2-HR_historical_r1i1p1.nc
tsubskw_MRI-ESM2-0_historical_r1i1p1.nc
tsubskw_NESM3_historical_r1i1p1.nc
tsubskw_SAM0-UNICON_historical_r1i1p1.nc
tsubskw_UKESM1-0-LL_historical_r1i1p1.nc
tsubstd_ACCESS-CM2_historical_r1i1p1.nc
tsubstd_ACCESS-ESM1-5_historical_r1i1p1.nc
tsubstd_BCC-CSM2-MR_historical_r1i1p1.nc
tsubstd_CanESM5_historical_r1i1p1.nc
tsubstd_CESM2_historical_r1i1p1.nc
tsubstd_CNRM-CM6-1_historical_r1i1p1.nc
tsubstd_CNRM-ESM2-1_historical_r1i1p1.nc
tsubstd_E3SM-1-1_historical_r1i1p1.nc
tsubstd_EC-Earth3-Veg_historical_r1i1p1.nc
tsubstd_GISS-E2-1-G_historical_r1i1p1.nc
tsubstd_IPSL-CM6A-LR_historical_r1i1p1.nc
tsubstd_MIROC6_historical_r1i1p1.nc
tsubstd_MPI-ESM-1-2-HAM_historical_r1i1p1.nc
tsubstd_MPI-ESM1-2-HR_historical_r1i1p1.nc
tsubstd_MRI-ESM2-0_historical_r1i1p1.nc
tsubstd_NESM3_historical_r1i1p1.nc
tsubstd_SAM0-UNICON_historical_r1i1p1.nc
tsubstd_UKESM1-0-LL_historical_r1i1p1.nc
usubc_ACCESS-CM2_historical_r1i1p1.nc
usubc_ACCESS-ESM1-5_historical_r1i1p1.nc
usubc_BCC-CSM2-MR_historical_r1i1p1.nc
usubc_CanESM5_historical_r1i1p1.nc
usubc_CESM2_historical_r1i1p1.nc
usubc_CNRM-CM6-1_historical_r1i1p1.nc
usubc_CNRM-ESM2-1_historical_r1i1p1.nc
usubc_E3SM-1-1_historical_r1i1p1.nc
usubc_EC-Earth3-Veg_historical_r1i1p1.nc
usubc_GISS-E2-1-G_historical_r1i1p1.nc
usubc_IPSL-CM6A-LR_historical_r1i1p1.nc
usubc_MIROC6_historical_r1i1p1.nc
usubc_MPI-ESM-1-2-HAM_historical_r1i1p1.nc
usubc_MPI-ESM1-2-HR_historical_r1i1p1.nc
usubc_MRI-ESM2-0_historical_r1i1p1.nc
usubc_NESM3_historical_r1i1p1.nc
usubc_SAM0-UNICON_historical_r1i1p1.nc
usubc_UKESM1-0-LL_historical_r1i1p1.nc
usubreg3_ACCESS-CM2_historical_r1i1p1.nc
usubreg3_ACCESS-ESM1-5_historical_r1i1p1.nc
usubreg3_BCC-CSM2-MR_historical_r1i1p1.nc
usubreg3_CanESM5_historical_r1i1p1.nc
usubreg3_CESM2_historical_r1i1p1.nc
usubreg3_CNRM-CM6-1_historical_r1i1p1.nc
usubreg3_CNRM-ESM2-1_historical_r1i1p1.nc
usubreg3_E3SM-1-1_historical_r1i1p1.nc
usubreg3_EC-Earth3-Veg_historical_r1i1p1.nc
usubreg3_GISS-E2-1-G_historical_r1i1p1.nc
usubreg3_IPSL-CM6A-LR_historical_r1i1p1.nc
usubreg3_MIROC6_historical_r1i1p1.nc
usubreg3_MPI-ESM-1-2-HAM_historical_r1i1p1.nc
usubreg3_MPI-ESM1-2-HR_historical_r1i1p1.nc
usubreg3_MRI-ESM2-0_historical_r1i1p1.nc
usubreg3_NESM3_historical_r1i1p1.nc
usubreg3_SAM0-UNICON_historical_r1i1p1.nc
usubreg3_UKESM1-0-LL_historical_r1i1p1.nc
wsubc_ACCESS-CM2_historical_r1i1p1.nc
wsubc_ACCESS-ESM1-5_historical_r1i1p1.nc
wsubc_BCC-CSM2-MR_historical_r1i1p1.nc
wsubc_CanESM5_historical_r1i1p1.nc
wsubc_CESM2_historical_r1i1p1.nc
wsubc_CNRM-CM6-1_historical_r1i1p1.nc
wsubc_CNRM-ESM2-1_historical_r1i1p1.nc
wsubc_E3SM-1-1_historical_r1i1p1.nc
wsubc_EC-Earth3-Veg_historical_r1i1p1.nc
wsubc_GISS-E2-1-G_historical_r1i1p1.nc
wsubc_IPSL-CM6A-LR_historical_r1i1p1.nc
wsubc_MIROC6_historical_r1i1p1.nc
wsubc_MPI-ESM-1-2-HAM_historical_r1i1p1.nc
wsubc_MPI-ESM1-2-HR_historical_r1i1p1.nc
wsubc_MRI-ESM2-0_historical_r1i1p1.nc
wsubc_NESM3_historical_r1i1p1.nc
wsubc_SAM0-UNICON_historical_r1i1p1.nc
wsubc_UKESM1-0-LL_historical_r1i1p1.nc
wsubreg3_ACCESS-CM2_historical_r1i1p1.nc
wsubreg3_ACCESS-ESM1-5_historical_r1i1p1.nc
wsubreg3_BCC-CSM2-MR_historical_r1i1p1.nc
wsubreg3_CanESM5_historical_r1i1p1.nc
wsubreg3_CESM2_historical_r1i1p1.nc
wsubreg3_CNRM-CM6-1_historical_r1i1p1.nc
wsubreg3_CNRM-ESM2-1_historical_r1i1p1.nc
wsubreg3_E3SM-1-1_historical_r1i1p1.nc
wsubreg3_EC-Earth3-Veg_historical_r1i1p1.nc
wsubreg3_GISS-E2-1-G_historical_r1i1p1.nc
wsubreg3_IPSL-CM6A-LR_historical_r1i1p1.nc
wsubreg3_MIROC6_historical_r1i1p1.nc
wsubreg3_MPI-ESM-1-2-HAM_historical_r1i1p1.nc
wsubreg3_MPI-ESM1-2-HR_historical_r1i1p1.nc
wsubreg3_MRI-ESM2-0_historical_r1i1p1.nc
wsubreg3_NESM3_historical_r1i1p1.nc
wsubreg3_SAM0-UNICON_historical_r1i1p1.nc
wsubreg3_UKESM1-0-LL_historical_r1i1p1.nc

netcdf/reanalysis:
ndhmean_GODAS.nc
ndhmean_ORAS3.nc
ndhmean_ORAS5.nc
ndhmean_SODA331.nc
ndhstd_GODAS.nc
ndhstd_ORAS3.nc
ndhstd_ORAS5.nc
ndhstd_SODA331.nc
prc_GPCP.nc
prreg3_GPCP.nc
rdflxc_CERES.nc
rdflxc_ERA5.nc
rdflxc_ERAI.nc
rdflxc_ISCCPFH.nc
rdflxc_OAFLX.nc
rdflxc_SRB.nc
rdflxc_TROPFLX.nc
rdflxreg3_CERES.nc
rdflxreg3_ERA5.nc
rdflxreg3_ERAI.nc
rdflxreg3_ISCCPFH.nc
rdflxreg3_OAFLX.nc
rdflxreg3_SRB.nc
rdflxreg3_TROPFLX.nc
sstc_GODAS.nc
sstc_ORAS3.nc
sstc_ORAS5.nc
sstc_SODA331.nc
sstreg3_GODAS.nc
sstreg3_ORAS3.nc
sstreg3_ORAS5.nc
sstreg3_SODA331.nc
sstskw_GODAS.nc
sstskw_ORAS3.nc
sstskw_ORAS5.nc
sstskw_SODA331.nc
sststd_GODAS.nc
sststd_ORAS3.nc
sststd_ORAS5.nc
sststd_SODA331.nc
tauuc_ERA5.nc
tauuc_ERAI.nc
tauuc_GODAS.nc
tauuc_ORAS3.nc
tauuc_ORAS5.nc
tauuc_SODA331.nc
tauuc_TROPFLX.nc
tauureg3_ERA5.nc
tauureg3_ERAI.nc
tauureg3_GODAS.nc
tauureg3_ORAS3.nc
tauureg3_ORAS5.nc
tauureg3_SODA331.nc
tauureg3_TROPFLX.nc
thflxc_ERA5.nc
thflxc_ERAI.nc
thflxc_GODAS.nc
thflxc_OAFLX.nc
thflxc_ORAS3.nc
thflxc_ORAS5.nc
thflxc_SODA331.nc
thflxc_TROPFLX.nc
thflxreg3_ERA5.nc
thflxreg3_ERAI.nc
thflxreg3_GODAS.nc
thflxreg3_OAFLX.nc
thflxreg3_ORAS3.nc
thflxreg3_ORAS5.nc
thflxreg3_SODA331.nc
thflxreg3_TROPFLX.nc
tsubc_GODAS.nc
tsubc_ORAS3.nc
tsubc_ORAS5.nc
tsubc_SODA331.nc
tsubreg3_GODAS.nc
tsubreg3_ORAS3.nc
tsubreg3_ORAS5.nc
tsubreg3_SODA331.nc
tsubskw_GODAS.nc
tsubskw_ORAS3.nc
tsubskw_ORAS5.nc
tsubskw_SODA331.nc
tsubstd_GODAS.nc
tsubstd_ORAS3.nc
tsubstd_ORAS5.nc
tsubstd_SODA331.nc
usubc_GODAS.nc
usubc_ORAS3.nc
usubc_ORAS5.nc
usubc_SODA331.nc
usubreg3_GODAS.nc
usubreg3_ORAS3.nc
usubreg3_ORAS5.nc
usubreg3_SODA331.nc
wsubc_GODAS.nc
wsubc_ORAS3.nc
wsubc_ORAS5.nc
wsubc_SODA331.nc
wsubreg3_GODAS.nc
wsubreg3_ORAS3.nc
wsubreg3_ORAS5.nc
wsubreg3_SODA331.nc


---------------------------------------------------------------------
2. text data for scatter and box plots
./text/*

2-1: two data sets for scatter plots
type_exp[1]-var[1]-dat[1]_exp[2]-var[2]-dat[2].txt

*type*
cmip5 for reanalysis and CMIP5
cmip6 for CMIP6

*exp*
obs and obsrad for reanalysis
historical and rcp85/ssp585 for CMIP5 and CMIP6

*var*
nino3: SST @ Nino-3
thflxp: net surface heat flux @ Nino-3 and Nino-4
rdflxp: shortwave and longwave surface heat flux @ Nino-3 and Nino4
prp: precipitation @ Nino-3 and Nino-4
tauu4e: zonal wind stress @ CP
ndh: subsurface NDH @ eastern-Pacific box
sfcndh: surface NDH @ eastern-Pacific box
tsube: subsurface temperature @ eastern-Pacific box
usube: subsurface zonal current @ eastern-Pacific box
wsube: subsurface ocean upwelling @ eastern-Pacific box
sstbarcti: cold-tongue bias index (Grose et al. 2020)
thdewtauuew: Pacific thermocline depth regressed to CP zonal wind stress (12 month lag)
usube2tauu4e: subsurface zonal current regressed to CP zonal wind stress
dswflxTOnino3: zonal contrast (140E-170E minus 140W-170W, 5S-5N) of SW flux regressed onto Nino-3 SST anomaly
tauu4eTOnino3: zontal wind stress @ CP regressed onto Nino-3 SST anomaly

*dat*
std: standard deviation
skw: skewness
mu,alp: regression to Nino-3 SST anomaly
regasym: regression asymmetry between positive and negative Nino-3 SST anomaly
beta12: 12-month regression to CP zonal wind stress


2-2: multiple data for box plots
type-exp[1]-var[1].txt
(see the data header for the details)


2-3: El Nino-likeness and future changes of ENSO amplitude and mean NDH
type-trendENSO3_ndh_2051-2100_historical.txt
type-trendENSO3_sst_2051-2100_historical.txt
(see the data header for the details)

text/cmip5:
cmip5-historical-sstbarcti.txt
cmip5-historical-sstbarcti_h.txt
cmip5-historical-sstbarcti_hh.txt
cmip5-historical-sstbarcti_l.txt
cmip5-trendENSO3-h_ndh_2051-2100_historical.txt
cmip5-trendENSO3-hh_ndh_2051-2100_historical.txt
cmip5-trendENSO3-l_ndh_2051-2100_historical.txt
cmip5-trendENSO3_ndh_2051-2100_historical.txt
cmip5_historical-dswflxTOnino3-regasym_historical-nino3-skw.txt
cmip5_historical-ndh-std_historical-nino3-skw.txt
cmip5_historical-ndh-std_historical-nino3-std.txt
cmip5_historical-ndh-std_historical-tsube-skw.txt
cmip5_historical-nino3-std_historical-nino3-skw.txt
cmip5_historical-rdflxp-alp_historical-nino3-skw.txt
cmip5_historical-rdflxp-alp_historical-nino3-std.txt
cmip5_historical-sfcndh-std_historical-nino3-skw.txt
cmip5_historical-sfcndh-std_historical-nino3-std.txt
cmip5_historical-tauu4e-mu_historical-nino3-skw.txt
cmip5_historical-tauu4e-mu_historical-nino3-std.txt
cmip5_historical-tauu4e-mu_historical-rdflxp-alp.txt
cmip5_historical-tauu4eTOnino3-regasym_historical-nino3-skw.txt
cmip5_historical-thdewtauuew-beta12_rcp85-thdewtauuew-beta12.txt
cmip5_historical-tsube-skw_historical-nino3-skw.txt
rcoef-historical-tauu4e.txt
rcoef-historical-tauu4e_h.txt
rcoef-historical-tauu4e_hh.txt
rcoef-historical-tauu4e_l.txt
rcoef-historical-usube2tauu4e.txt
rcoef-historical-usube2tauu4e_h.txt
rcoef-historical-usube2tauu4e_hh.txt
rcoef-historical-usube2tauu4e_l.txt

text/cmip6:
cmip6-historical-sstbarcti.txt
cmip6-historical-sstbarcti_h.txt
cmip6-historical-sstbarcti_hh.txt
cmip6-historical-sstbarcti_l.txt
cmip6-trendENSO3-h_ndh_2051-2100_historical.txt
cmip6-trendENSO3-hh_ndh_2051-2100_historical.txt
cmip6-trendENSO3-l_ndh_2051-2100_historical.txt
cmip6-trendENSO3-nan_sst_2051-2100_historical.txt
cmip6-trendENSO3_ndh_2051-2100_historical.txt
cmip6-trendENSO3_sst_2051-2100_historical.txt
cmip6_historical-dswflxTOnino3-regasym_historical-nino3-skw.txt
cmip6_historical-ndh-std_historical-nino3-skw.txt
cmip6_historical-ndh-std_historical-nino3-std.txt
cmip6_historical-ndh-std_historical-tsube-skw.txt
cmip6_historical-nino3-std_historical-nino3-skw.txt
cmip6_historical-rdflxp-alp_historical-nino3-skw.txt
cmip6_historical-rdflxp-alp_historical-nino3-std.txt
cmip6_historical-sfcndh-std_historical-nino3-skw.txt
cmip6_historical-sfcndh-std_historical-nino3-std.txt
cmip6_historical-tauu4e-mu_historical-nino3-skw.txt
cmip6_historical-tauu4e-mu_historical-nino3-std.txt
cmip6_historical-tauu4e-mu_historical-rdflxp-alp.txt
cmip6_historical-tauu4eTOnino3-regasym_historical-nino3-skw.txt
cmip6_historical-thdewtauuew-beta12_ssp585-thdewtauuew-beta12.txt
cmip6_historical-tsube-skw_historical-nino3-skw.txt
rcoef-historical-tauu4e.txt
rcoef-historical-tauu4e_h.txt
rcoef-historical-tauu4e_hh.txt
rcoef-historical-tauu4e_l.txt
rcoef-historical-usube2tauu4e.txt
rcoef-historical-usube2tauu4e_h.txt
rcoef-historical-usube2tauu4e_hh.txt
rcoef-historical-usube2tauu4e_l.txt

text/reanalysis:
cmip5-obs-sstbarcti.txt
cmip5_obs+obsrad-tauu4eTOnino3-regasym_obs+obsrad-nino3-skw.txt
cmip5_obs-ndh-std_obs-nino3-skw.txt
cmip5_obs-ndh-std_obs-nino3-std.txt
cmip5_obs-ndh-std_obs-tsube-skw.txt
cmip5_obs-nino3-std_obs-nino3-skw.txt
cmip5_obs-sfcndh-std_obs-nino3-skw.txt
cmip5_obs-sfcndh-std_obs-nino3-std.txt
cmip5_obs-tauu4e-mu_obs-nino3-skw.txt
cmip5_obs-tsube-skw_obs-nino3-skw.txt
cmip5_obsrad-dswflxTOnino3-regasym_obsrad-nino3-skw.txt
cmip5_obsrad-rdflxp-alp_obsrad-nino3-skw.txt
cmip5_obsrad-rdflxp-alp_obsrad-nino3-std.txt
cmip5_obsrad-tauu4e-mu_obsrad-nino3-skw.txt
cmip5_obsrad-tauu4e-mu_obsrad-rdflxp-alp.txt
cmip5_obsrad-tauu4e-skw_obsrad-nino3-skw.txt
cmip5_obsrad-thflxp-skw_obsrad-nino3-skw.txt
rcoef12-obs-thdewtauuew.txt

EOF
