# Supplementary material for: Dynamics for El Niño-La Niña asymmetry constrain equatorial-Pacific warming pattern
Source: Nat Commun. 2020 Aug 28;11:4230. doi: 10.1038/s41467-020-17983-y (PMC7455730; doi:10.1038/s41467-020-17983-y)
Supplement: Supplementary file 3 — Source Data [file 41467_2020_17983_MOESM3_ESM.gz › HJS20NCOM/text/reanalysis/rcoef12-obs-thdewtauuew.txt]

# Wed Feb 12 11:26:06 HST 2020
# tauuew thdew obs
# 1    2   3   4         5          6   7   8    9  10    11   12   13
# irun sym run std(W/m2) asym(W/m2) skw kur rkur r1 alpha stdE stdR tmax
1 1 ORAS3 10.52 -112.42 -1.02 1.26 -0.29 0.97 -6.98 -4.94 9.35 636
2 2 ORAS5 10.20 -118.06 -1.14 1.10 -0.83 0.96 -8.66 -5.55 8.61 468
3 3 SODA331 9.14 -73.22 -0.88 0.47 -0.68 0.96 -8.92 -4.97 7.77 432
4 4 GODAS 9.90 -93.95 -0.96 0.64 -0.74 0.95 -8.83 -5.14 8.53 444
