# Supplementary material for: Dynamics for El Niño-La Niña asymmetry constrain equatorial-Pacific warming pattern
Source: Nat Commun. 2020 Aug 28;11:4230. doi: 10.1038/s41467-020-17983-y (PMC7455730; doi:10.1038/s41467-020-17983-y)
Supplement: Supplementary file 3 — Source Data [file 41467_2020_17983_MOESM3_ESM.gz › HJS20NCOM/text/reanalysis/cmip5-obs-sstbarcti.txt]

# Mon May 18 22:29:44 HST 2020
# /share/keikikane/michiyah/cmip5/data/sst/
# 1    2   3   4         5           6   7   8    9  10 11 12   13
# irun sym run std(degC) asym(degC2) skw kur rkur r1 r3 r6 mean tmax
 1 1 ORAS3 0.0 0.0 0.0 0.0 0.0 0.0 0.0 0.0 29.11 636
 2 2 ORAS5 0.0 0.0 0.0 0.0 0.0 0.0 0.0 0.0 29.25 468
 3 3 SODA331 0.0 0.0 0.0 0.0 0.0 0.0 0.0 0.0 29.26 432
 4 4 GODAS 0.0 0.0 0.0 0.0 0.0 0.0 0.0 0.0 29.24 444
