# Supplementary material for: Dynamics for El Niño-La Niña asymmetry constrain equatorial-Pacific warming pattern
Source: Nat Commun. 2020 Aug 28;11:4230. doi: 10.1038/s41467-020-17983-y (PMC7455730; doi:10.1038/s41467-020-17983-y)
Supplement: Supplementary file 3 — Source Data [file 41467_2020_17983_MOESM3_ESM.gz › HJS20NCOM/text/reanalysis/cmip5_obsrad-thflxp-skw_obsrad-nino3-skw.txt]

    1 5  ERAI                  -0.8800    0.9700
    2 6  ERA5                  -0.5400    0.9700
    3 7  TROPFLX               -0.7500    0.9900
    4 8  OAFLX                 -0.3600    0.8700
