# Supplementary material for: Dynamics for El Niño-La Niña asymmetry constrain equatorial-Pacific warming pattern
Source: Nat Commun. 2020 Aug 28;11:4230. doi: 10.1038/s41467-020-17983-y (PMC7455730; doi:10.1038/s41467-020-17983-y)
Supplement: Supplementary file 3 — Source Data [file 41467_2020_17983_MOESM3_ESM.gz › HJS20NCOM/text/reanalysis/cmip5_obs-ndh-std_obs-nino3-std.txt]

    1 1  ORAS3                  0.276    0.880
    2 2  ORAS5                  0.228    0.950
    3 3  SODA331                0.269    0.970
    4 4  GODAS                  0.374    0.980
