# Supplementary material for: Dynamics for El Niño-La Niña asymmetry constrain equatorial-Pacific warming pattern
Source: Nat Commun. 2020 Aug 28;11:4230. doi: 10.1038/s41467-020-17983-y (PMC7455730; doi:10.1038/s41467-020-17983-y)
Supplement: Supplementary file 3 — Source Data [file 41467_2020_17983_MOESM3_ESM.gz › HJS20NCOM/text/reanalysis/cmip5_obsrad-rdflxp-alp_obsrad-nino3-std.txt]

    1 5  ERAI                 -10.4200    0.9100
    2 6  ERA5                  -6.9300    0.9100
    3 7  TROPFLX               -9.2700    0.9200
    4 8  OAFLX                 -8.0200    0.8800
    5 9  CERES                 -7.2800    0.8100
    6 10 SRB                   -9.0600    0.9000
    7 11 ISCCPFH              -10.2100    0.8800
