# Supplementary material for: Dynamics for El Niño-La Niña asymmetry constrain equatorial-Pacific warming pattern
Source: Nat Commun. 2020 Aug 28;11:4230. doi: 10.1038/s41467-020-17983-y (PMC7455730; doi:10.1038/s41467-020-17983-y)
Supplement: Supplementary file 3 — Source Data [file 41467_2020_17983_MOESM3_ESM.gz › HJS20NCOM/text/cmip5/cmip5_historical-ndh-std_historical-tsube-skw.txt]

    1 A  ACCESS1-0              0.1080    0.3700
    2 B  ACCESS1-3              0.1120    0.2000
    3 C  bcc-csm1-1             0.0960    0.7800
    4 D  CanESM2                0.1520    0.2700
    5 E  CCSM4                  0.2630    1.5400
    6 F  CESM1-BGC              0.1650    0.9900
    7 G  CESM1-CAM5             0.1930    1.0200
    8 H  CMCC-CESM              0.3120    0.9200
    9 I  CMCC-CM                0.1070    0.5300
   10 J  CNRM-CM5               0.2290    1.9800
   11 K  CSIRO-Mk3-6-0          0.0830    0.2500
   12 L  GFDL-CM3               0.1620    0.8900
   13 M  GFDL-ESM2M             0.3750    2.3600
   14 N  GISS-E2-R              0.0610    0.1700
   15 O  GISS-E2-R-CC           0.0670    0.0000
   16 P  HadGEM2-CC             0.1330    0.2200
   17 Q  HadGEM2-ES             0.1250    0.2100
   18 R  IPSL-CM5A-LR           0.0830    0.2700
   19 S  IPSL-CM5A-MR           0.1020    0.4100
   20 T  IPSL-CM5B-LR           0.1170    0.7000
   21 U  MIROC5                 0.3540    1.0900
   22 V  MPI-ESM-LR             0.0940    0.5100
   23 W  MRI-CGCM3              0.0870    0.2300
   24 X  NorESM1-M              0.1930    0.4600
   25 Y  NorESM1-ME             0.1820    0.7200
