# Supplementary material for: Dynamics for El Niño-La Niña asymmetry constrain equatorial-Pacific warming pattern
Source: Nat Commun. 2020 Aug 28;11:4230. doi: 10.1038/s41467-020-17983-y (PMC7455730; doi:10.1038/s41467-020-17983-y)
Supplement: Supplementary file 3 — Source Data [file 41467_2020_17983_MOESM3_ESM.gz › HJS20NCOM/text/cmip5/cmip5_historical-thdewtauuew-beta12_rcp85-thdewtauuew-beta12.txt]

    1 A  ACCESS1-0             -6.870   -7.660
    2 B  ACCESS1-3             -7.680   -6.660
    3 C  bcc-csm1-1            -1.380   -1.730
    4 D  CanESM2               -4.160   -4.180
    5 E  CCSM4                 -9.270   -6.120
    6 F  CESM1-BGC             -9.830   -6.480
    7 G  CESM1-CAM5            -9.340   -7.690
    8 H  CMCC-CESM             -8.530   -9.500
    9 I  CMCC-CM               -4.610   -6.940
   10 J  CNRM-CM5              -4.990   -5.610
   11 K  CSIRO-Mk3-6-0         -5.830   -5.650
   12 L  GFDL-CM3              -5.330   -4.130
   13 M  GFDL-ESM2M            -9.890   -6.340
   14 N  GISS-E2-R             -4.710   -1.610
   15 O  GISS-E2-R-CC          -5.090   -1.900
   16 P  HadGEM2-CC            -5.490   -4.740
   17 Q  HadGEM2-ES            -5.300   -2.910
   18 R  IPSL-CM5A-LR          -5.760   -4.110
   19 S  IPSL-CM5A-MR          -6.060   -2.920
   20 T  IPSL-CM5B-LR          -5.580   -8.790
   21 U  MIROC5               -13.780  -14.700
   22 V  MPI-ESM-LR            -7.570  -13.310
   23 W  MRI-CGCM3             -4.840  -10.050
   24 X  NorESM1-M             -8.230   -5.220
   25 Y  NorESM1-ME            -7.680   -6.640
