# Supplementary material for: Dynamics for El Niño-La Niña asymmetry constrain equatorial-Pacific warming pattern
Source: Nat Commun. 2020 Aug 28;11:4230. doi: 10.1038/s41467-020-17983-y (PMC7455730; doi:10.1038/s41467-020-17983-y)
Supplement: Supplementary file 3 — Source Data [file 41467_2020_17983_MOESM3_ESM.gz › HJS20NCOM/text/cmip5/cmip5-historical-sstbarcti.txt]

# Mon May 18 22:30:02 HST 2020
# /share/keikikane/michiyah/cmip5/data/sst/
# 1    2   3   4         5           6   7   8    9  10 11 12   13
# irun sym run std(degC) asym(degC2) skw kur rkur r1 r3 r6 mean tmax
 1 A ACCESS1-0 0.0 0.0 0.0 0.0 0.0 0.0 0.0 0.0 28.40 1872
 2 B ACCESS1-3 0.0 0.0 0.0 0.0 0.0 0.0 0.0 0.0 28.63 1872
 3 C bcc-csm1-1 0.0 0.0 0.0 0.0 0.0 0.0 0.0 0.0 28.14 1872
 4 D CanESM2 0.0 0.0 0.0 0.0 0.0 0.0 0.0 0.0 28.56 1872
 5 E CCSM4 0.0 0.0 0.0 0.0 0.0 0.0 0.0 0.0 29.12 1872
 6 F CESM1-BGC 0.0 0.0 0.0 0.0 0.0 0.0 0.0 0.0 29.24 1872
 7 G CESM1-CAM5 0.0 0.0 0.0 0.0 0.0 0.0 0.0 0.0 28.53 1872
 8 H CMCC-CESM 0.0 0.0 0.0 0.0 0.0 0.0 0.0 0.0 29.60 1872
 9 I CMCC-CM 0.0 0.0 0.0 0.0 0.0 0.0 0.0 0.0 28.93 1872
 10 J CNRM-CM5 0.0 0.0 0.0 0.0 0.0 0.0 0.0 0.0 28.04 1872
 11 K CSIRO-Mk3-6-0 0.0 0.0 0.0 0.0 0.0 0.0 0.0 0.0 27.42 1872
 12 L GFDL-CM3 0.0 0.0 0.0 0.0 0.0 0.0 0.0 0.0 28.47 1752
 13 M GFDL-ESM2M 0.0 0.0 0.0 0.0 0.0 0.0 0.0 0.0 28.46 1740
 14 N GISS-E2-R 0.0 0.0 0.0 0.0 0.0 0.0 0.0 0.0 29.12 1872
 15 O GISS-E2-R-CC 0.0 0.0 0.0 0.0 0.0 0.0 0.0 0.0 29.12 1872
 16 P HadGEM2-CC 0.0 0.0 0.0 0.0 0.0 0.0 0.0 0.0 28.07 1752
 17 Q HadGEM2-ES 0.0 0.0 0.0 0.0 0.0 0.0 0.0 0.0 28.24 1752
 18 R IPSL-CM5A-LR 0.0 0.0 0.0 0.0 0.0 0.0 0.0 0.0 28.39 1872
 19 S IPSL-CM5A-MR 0.0 0.0 0.0 0.0 0.0 0.0 0.0 0.0 29.19 1872
 20 T IPSL-CM5B-LR 0.0 0.0 0.0 0.0 0.0 0.0 0.0 0.0 28.58 1872
 21 U MIROC5 0.0 0.0 0.0 0.0 0.0 0.0 0.0 0.0 28.27 1872
 22 V MPI-ESM-LR 0.0 0.0 0.0 0.0 0.0 0.0 0.0 0.0 28.23 1872
 23 W MRI-CGCM3 0.0 0.0 0.0 0.0 0.0 0.0 0.0 0.0 28.65 1872
 24 X NorESM1-M 0.0 0.0 0.0 0.0 0.0 0.0 0.0 0.0 28.58 1872
 25 Y NorESM1-ME 0.0 0.0 0.0 0.0 0.0 0.0 0.0 0.0 28.50 1872
