# Supplementary material for: Dynamics for El Niño-La Niña asymmetry constrain equatorial-Pacific warming pattern
Source: Nat Commun. 2020 Aug 28;11:4230. doi: 10.1038/s41467-020-17983-y (PMC7455730; doi:10.1038/s41467-020-17983-y)
Supplement: Supplementary file 3 — Source Data [file 41467_2020_17983_MOESM3_ESM.gz › HJS20NCOM/text/cmip5/cmip5_historical-tauu4e-mu_historical-nino3-std.txt]

    1 A  ACCESS1-0              0.5400    0.8100
    2 B  ACCESS1-3              0.6000    0.7600
    3 C  bcc-csm1-1             0.4900    0.7700
    4 D  CanESM2                0.6800    1.0300
    5 E  CCSM4                  0.8300    1.1600
    6 F  CESM1-BGC              0.8200    0.9400
    7 G  CESM1-CAM5             0.8200    0.9400
    8 H  CMCC-CESM              0.5000    1.4100
    9 I  CMCC-CM                0.5100    0.6400
   10 J  CNRM-CM5               0.6500    0.9400
   11 K  CSIRO-Mk3-6-0          0.5500    0.7600
   12 L  GFDL-CM3               0.4900    1.0900
   13 M  GFDL-ESM2M             0.6900    1.3700
   14 N  GISS-E2-R              0.9100    0.5500
   15 O  GISS-E2-R-CC           0.8500    0.5300
   16 P  HadGEM2-CC             0.4500    0.9400
   17 Q  HadGEM2-ES             0.5000    0.9200
   18 R  IPSL-CM5A-LR           0.4300    0.7700
   19 S  IPSL-CM5A-MR           0.5300    0.7800
   20 T  IPSL-CM5B-LR           0.7000    0.7600
   21 U  MIROC5                 0.8400    1.1600
   22 V  MPI-ESM-LR             0.3300    0.8300
   23 W  MRI-CGCM3              0.4300    0.6000
   24 X  NorESM1-M              0.6800    1.1400
   25 Y  NorESM1-ME             0.7000    1.0800
