# Supplementary material for: Dynamics for El Niño-La Niña asymmetry constrain equatorial-Pacific warming pattern
Source: Nat Commun. 2020 Aug 28;11:4230. doi: 10.1038/s41467-020-17983-y (PMC7455730; doi:10.1038/s41467-020-17983-y)
Supplement: Supplementary file 3 — Source Data [file 41467_2020_17983_MOESM3_ESM.gz › HJS20NCOM/text/cmip5/cmip5-trendENSO3-l_ndh_2051-2100_historical.txt]

# Sat Jan 25 09:56:08 HST 2020
# /share/keikikane/michiyah/cmip5/work
# 1    2   3   4         5     6     7    8    9     10
# irun sym run trendENSO rNino dNino rNDH dNDH rNDHm dNDHm
 1 A ACCESS1-0  0.443  0.988 -0.010  0.952 -0.005  1.669  0.018
 2 B ACCESS1-3  0.592  1.137  0.105  1.305  0.034  1.640  0.009
 3 C bcc-csm1-1  0.688  0.861 -0.107  1.056  0.005  1.335  0.012
 4 D CanESM2  0.632  0.812 -0.194  0.807 -0.029  1.039  0.002
 11 K CSIRO-Mk3-6-0  0.527  1.008  0.006  1.327  0.027  1.025  0.002
 12 L GFDL-CM3  0.434  1.062  0.068  0.911 -0.014 -2.023  0.071
 14 N GISS-E2-R  0.729  0.808 -0.105  0.749 -0.015  0.959 -0.002
 15 O GISS-E2-R-CC  0.668  0.849 -0.080  0.621 -0.025  0.972 -0.001
 16 P HadGEM2-CC  0.544  0.936 -0.060  0.949 -0.007  1.009  0.001
 17 Q HadGEM2-ES  0.374  0.878 -0.112  0.961 -0.005  0.964 -0.003
 18 R IPSL-CM5A-LR  0.341  0.858 -0.109  0.765 -0.020  0.830 -0.012
 19 S IPSL-CM5A-MR  0.334  0.845 -0.121  0.634 -0.037  0.750 -0.018
 20 T IPSL-CM5B-LR  0.653  1.376  0.287  1.618  0.073  1.900  0.086
 22 V MPI-ESM-LR  0.406  1.282  0.235  1.184  0.017  1.100  0.004
 23 W MRI-CGCM3  0.644  1.533  0.321  1.793  0.069  1.775  0.045
