# Supplementary material for: Dynamics for El Niño-La Niña asymmetry constrain equatorial-Pacific warming pattern
Source: Nat Commun. 2020 Aug 28;11:4230. doi: 10.1038/s41467-020-17983-y (PMC7455730; doi:10.1038/s41467-020-17983-y)
Supplement: Supplementary file 3 — Source Data [file 41467_2020_17983_MOESM3_ESM.gz › HJS20NCOM/text/cmip5/cmip5_historical-tauu4eTOnino3-regasym_historical-nino3-skw.txt]

    1 A  ACCESS1-0              0.2000   -0.2100
    2 B  ACCESS1-3              0.0500    0.0900
    3 C  bcc-csm1-1             0.1400    0.0500
    4 D  CanESM2                0.5500   -0.0600
    5 E  CCSM4                  0.2600    0.4600
    6 F  CESM1-BGC              0.1400    0.3000
    7 G  CESM1-CAM5             0.1800    0.5600
    8 H  CMCC-CESM              0.2300    0.5700
    9 I  CMCC-CM               -0.1000    0.2500
   10 J  CNRM-CM5               0.2100    0.3600
   11 K  CSIRO-Mk3-6-0          0.0500   -0.2400
   12 L  GFDL-CM3               0.0900    0.0200
   13 M  GFDL-ESM2M             0.5100    0.8600
   14 N  GISS-E2-R              0.0700    0.1200
   15 O  GISS-E2-R-CC          -0.1200   -0.3400
   16 P  HadGEM2-CC            -0.1000   -0.2300
   17 Q  HadGEM2-ES             0.1300   -0.4300
   18 R  IPSL-CM5A-LR          -0.0800    0.0600
   19 S  IPSL-CM5A-MR           0.1400    0.1300
   20 T  IPSL-CM5B-LR           0.2900    0.2400
   21 U  MIROC5                 0.2800    1.0600
   22 V  MPI-ESM-LR             0.2800    0.2400
   23 W  MRI-CGCM3             -0.0400   -0.0900
   24 X  NorESM1-M              0.1800   -0.0600
   25 Y  NorESM1-ME             0.1200    0.2400
