# Supplementary material for: Dynamics for El Niño-La Niña asymmetry constrain equatorial-Pacific warming pattern
Source: Nat Commun. 2020 Aug 28;11:4230. doi: 10.1038/s41467-020-17983-y (PMC7455730; doi:10.1038/s41467-020-17983-y)
Supplement: Supplementary file 3 — Source Data [file 41467_2020_17983_MOESM3_ESM.gz › HJS20NCOM/text/cmip5/rcoef-historical-usube2tauu4e_hh.txt]

# Mon Feb 3 16:30:21 HST 2020
# tauu4e usube historical
# 1 2 3 4 5 6 7 8 9 10 11 12 13
# irun sym run std(W/m2) asym(W/m2) skw kur rkur r1 alpha stdE stdR tmax
5 E CCSM4 0.097 -0.017 -1.757 7.762 3.130 0.675 -0.0166 -0.0184 0.0952 1872
7 G CESM1-CAM5 0.081 -0.009 -1.360 5.920 3.146 0.693 -0.0025 -0.0024 0.0806 1872
8 H CMCC-CESM 0.125 -0.005 -0.291 1.242 1.115 0.564 -0.0105 -0.0110 0.1245 1872
10 J CNRM-CM5 0.119 -0.011 -0.784 3.709 2.787 0.615 -0.0121 -0.0109 0.1189 1872
13 M GFDL-ESM2M 0.146 -0.023 -1.096 5.053 3.251 0.675 0.0010 0.0012 0.1460 1740
21 U MIROC5 0.070 -0.003 -0.667 2.225 1.558 0.514 0.0004 0.0005 0.0696 1872
