# Supplementary material for: Dynamics for El Niño-La Niña asymmetry constrain equatorial-Pacific warming pattern
Source: Nat Commun. 2020 Aug 28;11:4230. doi: 10.1038/s41467-020-17983-y (PMC7455730; doi:10.1038/s41467-020-17983-y)
Supplement: Supplementary file 3 — Source Data [file 41467_2020_17983_MOESM3_ESM.gz › HJS20NCOM/text/cmip5/cmip5_historical-rdflxp-alp_historical-nino3-std.txt]

    1 A  ACCESS1-0             -4.1600    0.8100
    2 B  ACCESS1-3              1.1100    0.7600
    3 C  bcc-csm1-1            -2.0100    0.7700
    4 D  CanESM2               -1.6800    1.0300
    5 E  CCSM4                 -7.0700    1.1600
    6 F  CESM1-BGC             -7.1200    0.9400
    7 G  CESM1-CAM5            -4.7900    0.9400
    8 H  CMCC-CESM              3.2600    1.4100
    9 I  CMCC-CM               -5.2500    0.6400
   10 J  CNRM-CM5              -9.0600    0.9400
   11 K  CSIRO-Mk3-6-0          4.8000    0.7600
   12 L  GFDL-CM3              -1.8200    1.0900
   13 M  GFDL-ESM2M            -4.7400    1.3700
   14 N  GISS-E2-R             -8.0200    0.5500
   15 O  GISS-E2-R-CC          -7.9300    0.5300
   16 P  HadGEM2-CC            -0.3400    0.9400
   17 Q  HadGEM2-ES             0.6300    0.9200
   18 R  IPSL-CM5A-LR           0.6200    0.7700
   19 S  IPSL-CM5A-MR           0.1200    0.7800
   20 T  IPSL-CM5B-LR          -8.4700    0.7600
   21 U  MIROC5                -6.8000    1.1600
   22 V  MPI-ESM-LR             0.8100    0.8300
   23 W  MRI-CGCM3              1.3700    0.6000
   24 X  NorESM1-M             -6.0700    1.1400
   25 Y  NorESM1-ME            -5.3300    1.0800
