# Supplementary material for: Dynamics for El Niño-La Niña asymmetry constrain equatorial-Pacific warming pattern
Source: Nat Commun. 2020 Aug 28;11:4230. doi: 10.1038/s41467-020-17983-y (PMC7455730; doi:10.1038/s41467-020-17983-y)
Supplement: Supplementary file 3 — Source Data [file 41467_2020_17983_MOESM3_ESM.gz › HJS20NCOM/text/cmip5/cmip5-historical-sstbarcti_hh.txt]

# Mon May 18 22:30:02 HST 2020
# /share/keikikane/michiyah/cmip5/data/sst/
# 1 2 3 4 5 6 7 8 9 10 11 12 13
# irun sym run std(degC) asym(degC2) skw kur rkur r1 r3 r6 mean tmax
5 E CCSM4 0.0 0.0 0.0 0.0 0.0 0.0 0.0 0.0 29.12 1872
7 G CESM1-CAM5 0.0 0.0 0.0 0.0 0.0 0.0 0.0 0.0 28.53 1872
8 H CMCC-CESM 0.0 0.0 0.0 0.0 0.0 0.0 0.0 0.0 29.60 1872
10 J CNRM-CM5 0.0 0.0 0.0 0.0 0.0 0.0 0.0 0.0 28.04 1872
13 M GFDL-ESM2M 0.0 0.0 0.0 0.0 0.0 0.0 0.0 0.0 28.46 1740
21 U MIROC5 0.0 0.0 0.0 0.0 0.0 0.0 0.0 0.0 28.27 1872
