# Supplementary material for: Dynamics for El Niño-La Niña asymmetry constrain equatorial-Pacific warming pattern
Source: Nat Commun. 2020 Aug 28;11:4230. doi: 10.1038/s41467-020-17983-y (PMC7455730; doi:10.1038/s41467-020-17983-y)
Supplement: Supplementary file 3 — Source Data [file 41467_2020_17983_MOESM3_ESM.gz › HJS20NCOM/text/cmip5/rcoef-historical-usube2tauu4e_l.txt]

# Mon Feb 3 16:30:21 HST 2020
# tauu4e usube historical
# 1 2 3 4 5 6 7 8 9 10 11 12 13
# irun sym run std(W/m2) asym(W/m2) skw kur rkur r1 alpha stdE stdR tmax
1 A ACCESS1-0 0.077 -0.000 -0.039 2.623 2.620 0.712 0.0076 0.0054 0.0772 1872
2 B ACCESS1-3 0.065 0.001 0.118 0.930 0.909 0.629 0.0208 0.0143 0.0636 1872
3 C bcc-csm1-1 0.085 0.000 0.002 0.277 0.277 0.652 0.0079 0.0054 0.0844 1872
4 D CanESM2 0.118 0.000 0.022 0.451 0.450 0.817 0.0398 0.0370 0.1118 1872
11 K CSIRO-Mk3-6-0 0.049 0.000 0.038 0.863 0.861 0.606 0.0106 0.0078 0.0486 1872
12 L GFDL-CM3 0.099 -0.006 -0.595 2.158 1.626 0.681 0.0296 0.0240 0.0959 1752
14 N GISS-E2-R 0.067 0.000 0.039 -0.139 -0.141 0.797 0.0304 0.0196 0.0643 1872
15 O GISS-E2-R-CC 0.069 0.002 0.417 0.503 0.243 0.791 0.0342 0.0213 0.0659 1872
16 P HadGEM2-CC 0.098 0.002 0.203 0.968 0.907 0.679 0.0250 0.0187 0.0961 1752
17 Q HadGEM2-ES 0.096 0.001 0.110 0.672 0.654 0.670 0.0261 0.0203 0.0935 1752
18 R IPSL-CM5A-LR 0.061 0.000 0.053 0.708 0.704 0.559 0.0292 0.0157 0.0590 1872
19 S IPSL-CM5A-MR 0.062 -0.002 -0.406 2.178 1.931 0.582 0.0114 0.0071 0.0617 1872
20 T IPSL-CM5B-LR 0.074 -0.001 -0.179 0.905 0.857 0.530 -0.0013 -0.0010 0.0738 1872
22 V MPI-ESM-LR 0.054 0.001 0.274 1.073 0.961 0.393 0.0018 0.0011 0.0540 1872
23 W MRI-CGCM3 0.075 -0.001 -0.098 0.167 0.153 0.453 0.0062 0.0038 0.0748 1872
