# Supplementary material for: Dynamics for El Niño-La Niña asymmetry constrain equatorial-Pacific warming pattern
Source: Nat Commun. 2020 Aug 28;11:4230. doi: 10.1038/s41467-020-17983-y (PMC7455730; doi:10.1038/s41467-020-17983-y)
Supplement: Supplementary file 3 — Source Data [file 41467_2020_17983_MOESM3_ESM.gz › HJS20NCOM/text/cmip5/rcoef-historical-tauu4e_l.txt]

# Thu Jan 30 08:18:14 HST 2020
# nino3 tauu4e historical
# 1 2 3 4 5 6 7 8 9 10 11 12 13
# irun sym run std(W/m2) asym(W/m2) skw kur rkur r1 alpha stdE stdR tmax
1 A ACCESS1-0 0.71 -0.05 -0.10 0.54 0.52 0.55 0.54 0.44 0.56 1872
2 B ACCESS1-3 0.69 -0.05 -0.11 0.51 0.49 0.57 0.60 0.46 0.51 1872
3 C bcc-csm1-1 0.68 0.04 0.09 0.64 0.63 0.36 0.49 0.37 0.57 1872
4 D CanESM2 0.93 0.52 0.61 1.50 0.95 0.76 0.68 0.70 0.61 1872
11 K CSIRO-Mk3-6-0 0.74 -0.01 -0.02 -0.06 -0.06 0.42 0.55 0.41 0.61 1872
12 L GFDL-CM3 0.81 0.27 0.41 1.13 0.88 0.59 0.49 0.54 0.61 1752
14 N GISS-E2-R 0.64 0.04 0.10 0.02 0.00 0.66 0.91 0.50 0.41 1872
15 O GISS-E2-R-CC 0.62 -0.14 -0.36 0.59 0.40 0.63 0.85 0.45 0.43 1872
16 P HadGEM2-CC 0.75 -0.11 -0.20 0.48 0.41 0.51 0.45 0.43 0.61 1752
17 Q HadGEM2-ES 0.78 -0.13 -0.21 0.47 0.41 0.55 0.50 0.46 0.63 1752
18 R IPSL-CM5A-LR 0.54 -0.01 -0.02 -0.11 -0.11 0.44 0.43 0.33 0.43 1872
19 S IPSL-CM5A-MR 0.63 0.04 0.11 0.05 0.03 0.53 0.53 0.41 0.47 1872
20 T IPSL-CM5B-LR 0.78 0.19 0.32 0.34 0.19 0.48 0.70 0.53 0.56 1872
22 V MPI-ESM-LR 0.60 0.08 0.23 0.36 0.28 0.13 0.33 0.27 0.53 1872
23 W MRI-CGCM3 0.61 0.01 0.03 0.03 0.03 0.20 0.43 0.26 0.55 1872
