# Supplementary material for: Dynamics for El Niño-La Niña asymmetry constrain equatorial-Pacific warming pattern
Source: Nat Commun. 2020 Aug 28;11:4230. doi: 10.1038/s41467-020-17983-y (PMC7455730; doi:10.1038/s41467-020-17983-y)
Supplement: Supplementary file 3 — Source Data [file 41467_2020_17983_MOESM3_ESM.gz › HJS20NCOM/text/cmip5/rcoef-historical-tauu4e_h.txt]

# Thu Jan 30 08:18:14 HST 2020
# nino3 tauu4e historical
# 1 2 3 4 5 6 7 8 9 10 11 12 13
# irun sym run std(W/m2) asym(W/m2) skw kur rkur r1 alpha stdE stdR tmax
5 E CCSM4 1.11 1.01 0.82 1.47 0.47 0.83 0.83 0.96 0.55 1872
6 F CESM1-BGC 0.92 0.32 0.37 0.43 0.22 0.77 0.82 0.77 0.52 1872
7 G CESM1-CAM5 0.95 0.54 0.60 1.01 0.48 0.76 0.82 0.77 0.55 1872
8 H CMCC-CESM 1.05 0.61 0.55 0.98 0.52 0.52 0.50 0.70 0.78 1872
9 I CMCC-CM 0.61 0.03 0.09 0.15 0.13 0.17 0.51 0.33 0.52 1872
10 J CNRM-CM5 0.91 0.63 0.77 1.17 0.27 0.39 0.65 0.61 0.67 1872
13 M GFDL-ESM2M 1.25 2.26 1.45 3.56 0.40 0.80 0.69 0.95 0.81 1740
21 U MIROC5 1.19 1.36 0.97 1.48 0.08 0.76 0.84 0.98 0.67 1872
24 X NorESM1-M 0.97 0.29 0.30 0.55 0.41 0.74 0.68 0.78 0.58 1872
25 Y NorESM1-ME 0.93 0.24 0.28 0.28 0.16 0.74 0.70 0.75 0.54 1872
