# Supplementary material for: Dynamics for El Niño-La Niña asymmetry constrain equatorial-Pacific warming pattern
Source: Nat Commun. 2020 Aug 28;11:4230. doi: 10.1038/s41467-020-17983-y (PMC7455730; doi:10.1038/s41467-020-17983-y)
Supplement: Supplementary file 3 — Source Data [file 41467_2020_17983_MOESM3_ESM.gz › HJS20NCOM/text/cmip5/cmip5-historical-sstbarcti_l.txt]

# Mon May 18 22:30:02 HST 2020
# /share/keikikane/michiyah/cmip5/data/sst/
# 1 2 3 4 5 6 7 8 9 10 11 12 13
# irun sym run std(degC) asym(degC2) skw kur rkur r1 r3 r6 mean tmax
1 A ACCESS1-0 0.0 0.0 0.0 0.0 0.0 0.0 0.0 0.0 28.40 1872
2 B ACCESS1-3 0.0 0.0 0.0 0.0 0.0 0.0 0.0 0.0 28.63 1872
3 C bcc-csm1-1 0.0 0.0 0.0 0.0 0.0 0.0 0.0 0.0 28.14 1872
4 D CanESM2 0.0 0.0 0.0 0.0 0.0 0.0 0.0 0.0 28.56 1872
11 K CSIRO-Mk3-6-0 0.0 0.0 0.0 0.0 0.0 0.0 0.0 0.0 27.42 1872
12 L GFDL-CM3 0.0 0.0 0.0 0.0 0.0 0.0 0.0 0.0 28.47 1752
14 N GISS-E2-R 0.0 0.0 0.0 0.0 0.0 0.0 0.0 0.0 29.12 1872
15 O GISS-E2-R-CC 0.0 0.0 0.0 0.0 0.0 0.0 0.0 0.0 29.12 1872
16 P HadGEM2-CC 0.0 0.0 0.0 0.0 0.0 0.0 0.0 0.0 28.07 1752
17 Q HadGEM2-ES 0.0 0.0 0.0 0.0 0.0 0.0 0.0 0.0 28.24 1752
18 R IPSL-CM5A-LR 0.0 0.0 0.0 0.0 0.0 0.0 0.0 0.0 28.39 1872
19 S IPSL-CM5A-MR 0.0 0.0 0.0 0.0 0.0 0.0 0.0 0.0 29.19 1872
20 T IPSL-CM5B-LR 0.0 0.0 0.0 0.0 0.0 0.0 0.0 0.0 28.58 1872
22 V MPI-ESM-LR 0.0 0.0 0.0 0.0 0.0 0.0 0.0 0.0 28.23 1872
23 W MRI-CGCM3 0.0 0.0 0.0 0.0 0.0 0.0 0.0 0.0 28.65 1872
