# Supplementary material for: Dynamics for El Niño-La Niña asymmetry constrain equatorial-Pacific warming pattern
Source: Nat Commun. 2020 Aug 28;11:4230. doi: 10.1038/s41467-020-17983-y (PMC7455730; doi:10.1038/s41467-020-17983-y)
Supplement: Supplementary file 3 — Source Data [file 41467_2020_17983_MOESM3_ESM.gz › HJS20NCOM/text/cmip5/cmip5_historical-ndh-std_historical-nino3-std.txt]

    1 A  ACCESS1-0              0.108    0.810
    2 B  ACCESS1-3              0.112    0.760
    3 C  bcc-csm1-1             0.096    0.770
    4 D  CanESM2                0.152    1.030
    5 E  CCSM4                  0.263    1.160
    6 F  CESM1-BGC              0.165    0.940
    7 G  CESM1-CAM5             0.193    0.940
    8 H  CMCC-CESM              0.312    1.410
    9 I  CMCC-CM                0.107    0.640
   10 J  CNRM-CM5               0.229    0.940
   11 K  CSIRO-Mk3-6-0          0.083    0.760
   12 L  GFDL-CM3               0.162    1.090
   13 M  GFDL-ESM2M             0.375    1.370
   14 N  GISS-E2-R              0.061    0.550
   15 O  GISS-E2-R-CC           0.067    0.530
   16 P  HadGEM2-CC             0.133    0.940
   17 Q  HadGEM2-ES             0.125    0.920
   18 R  IPSL-CM5A-LR           0.083    0.770
   19 S  IPSL-CM5A-MR           0.102    0.780
   20 T  IPSL-CM5B-LR           0.117    0.760
   21 U  MIROC5                 0.354    1.160
   22 V  MPI-ESM-LR             0.094    0.830
   23 W  MRI-CGCM3              0.087    0.600
   24 X  NorESM1-M              0.193    1.140
   25 Y  NorESM1-ME             0.182    1.080
