# Supplementary material for: Dynamics for El Niño-La Niña asymmetry constrain equatorial-Pacific warming pattern
Source: Nat Commun. 2020 Aug 28;11:4230. doi: 10.1038/s41467-020-17983-y (PMC7455730; doi:10.1038/s41467-020-17983-y)
Supplement: Supplementary file 3 — Source Data [file 41467_2020_17983_MOESM3_ESM.gz › HJS20NCOM/text/cmip5/cmip5_historical-tauu4e-mu_historical-rdflxp-alp.txt]

    1 A  ACCESS1-0              0.540   -4.160
    2 B  ACCESS1-3              0.600    1.110
    3 C  bcc-csm1-1             0.490   -2.010
    4 D  CanESM2                0.680   -1.680
    5 E  CCSM4                  0.830   -7.070
    6 F  CESM1-BGC              0.820   -7.120
    7 G  CESM1-CAM5             0.820   -4.790
    8 H  CMCC-CESM              0.500    3.260
    9 I  CMCC-CM                0.510   -5.250
   10 J  CNRM-CM5               0.650   -9.060
   11 K  CSIRO-Mk3-6-0          0.550    4.800
   12 L  GFDL-CM3               0.490   -1.820
   13 M  GFDL-ESM2M             0.690   -4.740
   14 N  GISS-E2-R              0.910   -8.020
   15 O  GISS-E2-R-CC           0.850   -7.930
   16 P  HadGEM2-CC             0.450   -0.340
   17 Q  HadGEM2-ES             0.500    0.630
   18 R  IPSL-CM5A-LR           0.430    0.620
   19 S  IPSL-CM5A-MR           0.530    0.120
   20 T  IPSL-CM5B-LR           0.700   -8.470
   21 U  MIROC5                 0.840   -6.800
   22 V  MPI-ESM-LR             0.330    0.810
   23 W  MRI-CGCM3              0.430    1.370
   24 X  NorESM1-M              0.680   -6.070
   25 Y  NorESM1-ME             0.700   -5.330
