# Supplementary material for: Dynamics for El Niño-La Niña asymmetry constrain equatorial-Pacific warming pattern
Source: Nat Commun. 2020 Aug 28;11:4230. doi: 10.1038/s41467-020-17983-y (PMC7455730; doi:10.1038/s41467-020-17983-y)
Supplement: Supplementary file 3 — Source Data [file 41467_2020_17983_MOESM3_ESM.gz › HJS20NCOM/text/cmip5/cmip5_historical-nino3-std_historical-nino3-skw.txt]

    1 A  ACCESS1-0            0.810 -0.210
    2 B  ACCESS1-3            0.760  0.090
    3 C  bcc-csm1-1           0.770  0.050
    4 D  CanESM2              1.030 -0.060
    5 E  CCSM4                1.160  0.460
    6 F  CESM1-BGC            0.940  0.300
    7 G  CESM1-CAM5           0.940  0.560
    8 H  CMCC-CESM            1.410  0.570
    9 I  CMCC-CM              0.640  0.250
   10 J  CNRM-CM5             0.940  0.360
   11 K  CSIRO-Mk3-6-0        0.760 -0.240
   12 L  GFDL-CM3             1.090  0.020
   13 M  GFDL-ESM2M           1.370  0.860
   14 N  GISS-E2-R            0.550  0.120
   15 O  GISS-E2-R-CC         0.530 -0.340
   16 P  HadGEM2-CC           0.940 -0.230
   17 Q  HadGEM2-ES           0.920 -0.430
   18 R  IPSL-CM5A-LR         0.770  0.060
   19 S  IPSL-CM5A-MR         0.780  0.130
   20 T  IPSL-CM5B-LR         0.760  0.240
   21 U  MIROC5               1.160  1.060
   22 V  MPI-ESM-LR           0.830  0.240
   23 W  MRI-CGCM3            0.600 -0.090
   24 X  NorESM1-M            1.140 -0.060
   25 Y  NorESM1-ME           1.080  0.240
