# Supplementary material for: Dynamics for El Niño-La Niña asymmetry constrain equatorial-Pacific warming pattern
Source: Nat Commun. 2020 Aug 28;11:4230. doi: 10.1038/s41467-020-17983-y (PMC7455730; doi:10.1038/s41467-020-17983-y)
Supplement: Supplementary file 3 — Source Data [file 41467_2020_17983_MOESM3_ESM.gz › HJS20NCOM/text/cmip5/cmip5_historical-dswflxTOnino3-regasym_historical-nino3-skw.txt]

    1 A  ACCESS1-0             13.5300   -0.2100
    2 B  ACCESS1-3              4.4900    0.0900
    3 C  bcc-csm1-1            15.6100    0.0500
    4 D  CanESM2               -0.9900   -0.0600
    5 E  CCSM4                 42.2900    0.4600
    6 F  CESM1-BGC             41.1300    0.3000
    7 G  CESM1-CAM5            18.1000    0.5600
    8 H  CMCC-CESM             12.4400    0.5700
    9 I  CMCC-CM               18.5100    0.2500
   10 J  CNRM-CM5              35.1600    0.3600
   11 K  CSIRO-Mk3-6-0         -5.1200   -0.2400
   12 L  GFDL-CM3              19.5800    0.0200
   13 M  GFDL-ESM2M            31.7300    0.8600
   14 N  GISS-E2-R             14.8800    0.1200
   15 O  GISS-E2-R-CC          14.5300   -0.3400
   16 P  HadGEM2-CC             9.4200   -0.2300
   17 Q  HadGEM2-ES             6.5800   -0.4300
   18 R  IPSL-CM5A-LR          -6.1400    0.0600
   19 S  IPSL-CM5A-MR          -5.0600    0.1300
   20 T  IPSL-CM5B-LR          51.8000    0.2400
   21 U  MIROC5                 9.2300    1.0600
   22 V  MPI-ESM-LR            -6.7900    0.2400
   23 W  MRI-CGCM3              9.7100   -0.0900
   24 X  NorESM1-M             33.7400   -0.0600
   25 Y  NorESM1-ME            28.1000    0.2400
