# Supplementary material for: Dynamics for El Niño-La Niña asymmetry constrain equatorial-Pacific warming pattern
Source: Nat Commun. 2020 Aug 28;11:4230. doi: 10.1038/s41467-020-17983-y (PMC7455730; doi:10.1038/s41467-020-17983-y)
Supplement: Supplementary file 3 — Source Data [file 41467_2020_17983_MOESM3_ESM.gz › HJS20NCOM/text/cmip5/cmip5-trendENSO3-h_ndh_2051-2100_historical.txt]

# Sat Jan 25 09:56:08 HST 2020
# /share/keikikane/michiyah/cmip5/work
# 1    2   3   4         5     6     7    8    9     10
# irun sym run trendENSO rNino dNino rNDH dNDH rNDHm dNDHm
 5 E CCSM4  0.036  0.649 -0.409  0.467 -0.140  0.480 -0.083
 6 F CESM1-BGC  0.182  0.889 -0.104  0.982 -0.003  0.883 -0.013
 7 G CESM1-CAM5  0.545  1.297  0.279  1.520  0.100  2.187  0.113
 8 H CMCC-CESM  0.828  1.318  0.447  1.211  0.066  1.808  0.168
 9 I CMCC-CM  0.203  1.314  0.200  1.453  0.049  1.622  0.050
 10 J CNRM-CM5  0.517  1.089  0.083  0.857 -0.033  1.289  0.038
 13 M GFDL-ESM2M -0.113  0.861 -0.190  0.726 -0.102  0.986 -0.001
 21 U MIROC5  0.310  1.106  0.123  0.643 -0.126  1.865  0.054
 24 X NorESM1-M -0.039  0.711 -0.329  0.534 -0.090  0.550 -0.088
 25 Y NorESM1-ME  0.056  0.817 -0.197  0.682 -0.058  0.643 -0.067
