# Supplementary material for: Dynamics for El Niño-La Niña asymmetry constrain equatorial-Pacific warming pattern
Source: Nat Commun. 2020 Aug 28;11:4230. doi: 10.1038/s41467-020-17983-y (PMC7455730; doi:10.1038/s41467-020-17983-y)
Supplement: Supplementary file 3 — Source Data [file 41467_2020_17983_MOESM3_ESM.gz › HJS20NCOM/text/cmip6/cmip6-historical-sstbarcti_l.txt]

# Mon May 18 22:33:00 HST 2020
# /share/keikikane/michiyah/cmip6/data/sst/
# 1 2 3 4 5 6 7 8 9 10 11 12 13
# irun sym run std(degC) asym(degC2) skw kur rkur r1 r3 r6 mean tmax
1 a ACCESS-CM2 0.0 0.0 0.0 0.0 0.0 0.0 0.0 0.0 28.69 1980
2 b ACCESS-ESM1-5 0.0 0.0 0.0 0.0 0.0 0.0 0.0 0.0 28.95 1980
3 c BCC-CSM2-MR 0.0 0.0 0.0 0.0 0.0 0.0 0.0 0.0 29.12 1980
4 d CanESM5 0.0 0.0 0.0 0.0 0.0 0.0 0.0 0.0 29.07 1980
6 f CNRM-CM6-1 0.0 0.0 0.0 0.0 0.0 0.0 0.0 0.0 27.81 1980
7 g CNRM-ESM2-1 0.0 0.0 0.0 0.0 0.0 0.0 0.0 0.0 28.11 1980
8 h E3SM-1-1 0.0 0.0 0.0 0.0 0.0 0.0 0.0 0.0 28.70 1980
16 p IPSL-CM6A-LR 0.0 0.0 0.0 0.0 0.0 0.0 0.0 0.0 28.32 1980
20 t MPI-ESM-1-2-HAM 0.0 0.0 0.0 0.0 0.0 0.0 0.0 0.0 27.99 1980
21 u MPI-ESM1-2-HR 0.0 0.0 0.0 0.0 0.0 0.0 0.0 0.0 29.61 1980
22 v MRI-ESM2-0 0.0 0.0 0.0 0.0 0.0 0.0 0.0 0.0 29.17 1980
23 w NESM3 0.0 0.0 0.0 0.0 0.0 0.0 0.0 0.0 28.14 1980
25 y SAM0-UNICON 0.0 0.0 0.0 0.0 0.0 0.0 0.0 0.0 28.54 1980
26 z UKESM1-0-LL 0.0 0.0 0.0 0.0 0.0 0.0 0.0 0.0 28.54 1980
