# Supplementary material for: Dynamics for El Niño-La Niña asymmetry constrain equatorial-Pacific warming pattern
Source: Nat Commun. 2020 Aug 28;11:4230. doi: 10.1038/s41467-020-17983-y (PMC7455730; doi:10.1038/s41467-020-17983-y)
Supplement: Supplementary file 3 — Source Data [file 41467_2020_17983_MOESM3_ESM.gz › HJS20NCOM/text/cmip6/cmip6_historical-tauu4e-mu_historical-nino3-skw.txt]

    1 a  ACCESS-CM2             0.4800   -0.2200
    2 b  ACCESS-ESM1-5          0.4800   -0.4400
    3 c  BCC-CSM2-MR            0.5200   -0.3600
    4 d  CanESM5                0.6200    0.1100
    5 e  CESM2                  0.7200    0.1300
    6 f  CNRM-CM6-1             0.4900   -0.1400
    7 g  CNRM-ESM2-1            0.4700   -0.3000
    8 h  E3SM-1-1               0.4500    0.1300
    9 i  EC-Earth3-Veg          0.7000    0.3400
   10 j  FGOALS-f3-L            0.6300    0.2000
   11 k  GFDL-CM4               0.6200   -0.0700
   12 l  GFDL-ESM4              0.5900    0.1100
   13 m  GISS-E2-1-G            0.8000    0.0100
   14 n  GISS-E2-1-H            0.8100    0.6700
   15 o  INM-CM5-0              0.6100   -0.2300
   16 p  IPSL-CM6A-LR           0.7000    0.1300
   17 q  KACE-1-0-G             0.6200   -0.0700
   18 r  MIROC6                 1.0000    1.0400
   19 s  MIROC-ES2L             0.7400    0.5700
   20 t  MPI-ESM-1-2-HAM        0.3600    0.1900
   21 u  MPI-ESM1-2-HR          0.4000    0.0800
   22 v  MRI-ESM2-0             0.6200    0.1300
   23 w  NESM3                  0.5800    0.0800
   24 x  NorESM2-MM             0.6300    0.4400
   25 y  SAM0-UNICON            0.7500    0.0100
   26 z  UKESM1-0-LL            0.5900    0.0400
