# Supplementary material for: Dynamics for El Niño-La Niña asymmetry constrain equatorial-Pacific warming pattern
Source: Nat Commun. 2020 Aug 28;11:4230. doi: 10.1038/s41467-020-17983-y (PMC7455730; doi:10.1038/s41467-020-17983-y)
Supplement: Supplementary file 3 — Source Data [file 41467_2020_17983_MOESM3_ESM.gz › HJS20NCOM/text/cmip6/cmip6_historical-tsube-skw_historical-nino3-skw.txt]

    1 a  ACCESS-CM2             0.8200   -0.2200
    2 b  ACCESS-ESM1-5          0.0300   -0.4400
    3 c  BCC-CSM2-MR            0.4500   -0.3600
    4 d  CanESM5                0.2900    0.1100
    5 e  CESM2                  0.2200    0.1300
    6 f  CNRM-CM6-1             0.5500   -0.1400
    7 g  CNRM-ESM2-1            0.3100   -0.3000
    8 h  E3SM-1-1               0.9500    0.1300
    9 i  EC-Earth3-Veg          0.7700    0.3400
   13 m  GISS-E2-1-G            1.0300    0.0100
   16 p  IPSL-CM6A-LR           0.6300    0.1300
   18 r  MIROC6                 1.1000    1.0400
   20 t  MPI-ESM-1-2-HAM        0.9200    0.1900
   21 u  MPI-ESM1-2-HR          0.1900    0.0800
   22 v  MRI-ESM2-0             0.7500    0.1300
   23 w  NESM3                  0.9500    0.0800
   25 y  SAM0-UNICON            0.4800    0.0100
   26 z  UKESM1-0-LL            0.7000    0.0400
