# Supplementary material for: Dynamics for El Niño-La Niña asymmetry constrain equatorial-Pacific warming pattern
Source: Nat Commun. 2020 Aug 28;11:4230. doi: 10.1038/s41467-020-17983-y (PMC7455730; doi:10.1038/s41467-020-17983-y)
Supplement: Supplementary file 3 — Source Data [file 41467_2020_17983_MOESM3_ESM.gz › HJS20NCOM/text/cmip6/cmip6-trendENSO3_sst_2051-2100_historical.txt]

# Fri Jan 31 11:26:05 HST 2020
# /share/keikikane/michiyah/cmip6/work
# 1    2   3   4         5     6    
# irun sym run trendENSO rNino dNino
 1 a ACCESS-CM2  0.556  0.977 -0.021
 2 b ACCESS-ESM1-5  0.578  1.128  0.119
 3 c BCC-CSM2-MR  0.592  0.844 -0.172
 4 d CanESM5  0.597  1.026  0.020
 5 e CESM2  0.734  0.911 -0.106
 6 f CNRM-CM6-1  0.423  1.031  0.031
 7 g CNRM-ESM2-1  0.536  1.076  0.079
 8 i EC-Earth3-Veg  0.306  1.887  0.707
 9 k GFDL-CM4  0.398  1.126  0.109
 10 l GFDL-ESM4  0.812  1.171  0.164
 11 o INM-CM5-0  0.681  0.974 -0.012
 12 p IPSL-CM6A-LR  0.444  1.003  0.003
 13 q KACE-1-0-G  0.835  1.039  0.027
 14 r MIROC6  0.387  1.238  0.252
 15 s MIROC-ES2L  0.326  1.168  0.236
 16 u MPI-ESM1-2-HR  0.505  1.122  0.083
 17 v MRI-ESM2-0  0.559  1.100  0.099
 18 z UKESM1-0-LL  0.722  0.864 -0.137
