# Supplementary material for: Dynamics for El Niño-La Niña asymmetry constrain equatorial-Pacific warming pattern
Source: Nat Commun. 2020 Aug 28;11:4230. doi: 10.1038/s41467-020-17983-y (PMC7455730; doi:10.1038/s41467-020-17983-y)
Supplement: Supplementary file 3 — Source Data [file 41467_2020_17983_MOESM3_ESM.gz › HJS20NCOM/text/cmip6/cmip6_historical-thdewtauuew-beta12_ssp585-thdewtauuew-beta12.txt]

    1 a  ACCESS-CM2            -4.0700   -3.5000
    2 b  ACCESS-ESM1-5         -5.9500   -4.8600
    3 c  BCC-CSM2-MR           -0.3400   -0.9900
    4 d  CanESM5              -10.0100   -6.4700
    5 e  CESM2                 -8.7600   -3.4600
    6 f  CNRM-CM6-1            -7.1400   -5.1800
    7 g  CNRM-ESM2-1           -6.4800   -3.7000
    9 i  EC-Earth3-Veg         -5.7500  -11.5700
   16 p  IPSL-CM6A-LR          -9.4900   -9.1200
   18 r  MIROC6                -8.0300  -10.3200
   21 u  MPI-ESM1-2-HR         -9.7500   -7.6300
   22 v  MRI-ESM2-0           -12.3300   -9.8700
   26 z  UKESM1-0-LL           -8.0600   -8.0000
