# Supplementary material for: Dynamics for El Niño-La Niña asymmetry constrain equatorial-Pacific warming pattern
Source: Nat Commun. 2020 Aug 28;11:4230. doi: 10.1038/s41467-020-17983-y (PMC7455730; doi:10.1038/s41467-020-17983-y)
Supplement: Supplementary file 3 — Source Data [file 41467_2020_17983_MOESM3_ESM.gz › HJS20NCOM/text/cmip6/cmip6_historical-tauu4e-mu_historical-nino3-std.txt]

    1 a  ACCESS-CM2             0.4800    0.8900
    2 b  ACCESS-ESM1-5          0.4800    0.9300
    3 c  BCC-CSM2-MR            0.5200    1.1000
    4 d  CanESM5                0.6200    0.7700
    5 e  CESM2                  0.7200    1.1900
    6 f  CNRM-CM6-1             0.4900    0.9900
    7 g  CNRM-ESM2-1            0.4700    1.0400
    8 h  E3SM-1-1               0.4500    1.0300
    9 i  EC-Earth3-Veg          0.7000    0.8000
   10 j  FGOALS-f3-L            0.6300    1.5300
   11 k  GFDL-CM4               0.6200    0.8600
   12 l  GFDL-ESM4              0.5900    0.9600
   13 m  GISS-E2-1-G            0.8000    1.5600
   14 n  GISS-E2-1-H            0.8100    1.0700
   15 o  INM-CM5-0              0.6100    0.4800
   16 p  IPSL-CM6A-LR           0.7000    1.0100
   17 q  KACE-1-0-G             0.6200    0.7000
   18 r  MIROC6                 1.0000    1.0600
   19 s  MIROC-ES2L             0.7400    1.4000
   20 t  MPI-ESM-1-2-HAM        0.3600    0.7200
   21 u  MPI-ESM1-2-HR          0.4000    0.6800
   22 v  MRI-ESM2-0             0.6200    0.9900
   23 w  NESM3                  0.5800    0.8000
   24 x  NorESM2-MM             0.6300    1.5800
   25 y  SAM0-UNICON            0.7500    0.9600
   26 z  UKESM1-0-LL            0.5900    1.0100
