# Supplementary material for: Dynamics for El Niño-La Niña asymmetry constrain equatorial-Pacific warming pattern
Source: Nat Commun. 2020 Aug 28;11:4230. doi: 10.1038/s41467-020-17983-y (PMC7455730; doi:10.1038/s41467-020-17983-y)
Supplement: Supplementary file 3 — Source Data [file 41467_2020_17983_MOESM3_ESM.gz › HJS20NCOM/text/cmip6/cmip6_historical-tauu4e-mu_historical-rdflxp-alp.txt]

    1 a  ACCESS-CM2             0.480   -3.780
    2 b  ACCESS-ESM1-5          0.480    2.010
    3 c  BCC-CSM2-MR            0.520    2.280
    4 d  CanESM5                0.620    0.620
    5 e  CESM2                  0.720   -3.800
    6 f  CNRM-CM6-1             0.490   -6.820
    7 g  CNRM-ESM2-1            0.470   -6.110
    8 h  E3SM-1-1               0.450   -1.430
    9 i  EC-Earth3-Veg          0.700   -5.080
   10 j  FGOALS-f3-L            0.630   -5.400
   11 k  GFDL-CM4               0.620   -3.120
   12 l  GFDL-ESM4              0.590   -2.400
   13 m  GISS-E2-1-G            0.800   -6.560
   14 n  GISS-E2-1-H            0.810   -6.570
   15 o  INM-CM5-0              0.610    0.060
   16 p  IPSL-CM6A-LR           0.700   -2.940
   17 q  KACE-1-0-G             0.620   -5.350
   18 r  MIROC6                 1.000  -10.220
   19 s  MIROC-ES2L             0.740   -7.840
   20 t  MPI-ESM-1-2-HAM        0.360    1.160
   21 u  MPI-ESM1-2-HR          0.400    0.150
   22 v  MRI-ESM2-0             0.620   -6.170
   23 w  NESM3                  0.580   -4.170
   24 x  NorESM2-MM             0.630   -1.470
   25 y  SAM0-UNICON            0.750    0.540
   26 z  UKESM1-0-LL            0.590   -1.480
