# Supplementary material for: Dynamics for El Niño-La Niña asymmetry constrain equatorial-Pacific warming pattern
Source: Nat Commun. 2020 Aug 28;11:4230. doi: 10.1038/s41467-020-17983-y (PMC7455730; doi:10.1038/s41467-020-17983-y)
Supplement: Supplementary file 3 — Source Data [file 41467_2020_17983_MOESM3_ESM.gz › HJS20NCOM/text/cmip6/cmip6-trendENSO3-h_ndh_2051-2100_historical.txt]

# Mon Feb  3 07:24:56 HST 2020
# /share/keikikane/michiyah/cmip6/work
# 1    2   3   4         5     6     7    8    9     10
# irun sym run trendENSO rNino dNino rNDH dNDH rNDHm dNDHm
 5 e CESM2  0.734  0.911 -0.106  0.812 -0.043  1.001  0.000
 8 i EC-Earth3-Veg  0.306  1.887  0.707  1.945  0.140  2.941  0.177
 14 r MIROC6  0.387  1.238  0.252  1.031  0.008  1.663  0.087
