# Supplementary material for: Dynamics for El Niño-La Niña asymmetry constrain equatorial-Pacific warming pattern
Source: Nat Commun. 2020 Aug 28;11:4230. doi: 10.1038/s41467-020-17983-y (PMC7455730; doi:10.1038/s41467-020-17983-y)
Supplement: Supplementary file 3 — Source Data [file 41467_2020_17983_MOESM3_ESM.gz › HJS20NCOM/text/cmip6/cmip6_historical-sfcndh-std_historical-nino3-skw.txt]

    1 a  ACCESS-CM2             0.206   -0.220
    2 b  ACCESS-ESM1-5          0.158   -0.440
    3 c  BCC-CSM2-MR            0.132   -0.360
    4 d  CanESM5                0.135    0.110
    5 e  CESM2                  0.133    0.130
    6 f  CNRM-CM6-1             0.230   -0.140
    7 g  CNRM-ESM2-1            0.264   -0.300
    8 h  E3SM-1-1               0.151    0.130
    9 i  EC-Earth3-Veg          0.152    0.340
   10 m  GISS-E2-1-G            0.417    0.010
   11 p  IPSL-CM6A-LR           0.156    0.130
   12 r  MIROC6                 0.226    1.040
   13 t  MPI-ESM-1-2-HAM        0.090    0.190
   14 u  MPI-ESM1-2-HR          0.153    0.080
   15 v  MRI-ESM2-0             0.151    0.130
   16 w  NESM3                  0.138    0.080
   17 y  SAM0-UNICON            0.089    0.010
   18 z  UKESM1-0-LL            0.213    0.040
