# Supplementary material for: Dynamics for El Niño-La Niña asymmetry constrain equatorial-Pacific warming pattern
Source: Nat Commun. 2020 Aug 28;11:4230. doi: 10.1038/s41467-020-17983-y (PMC7455730; doi:10.1038/s41467-020-17983-y)
Supplement: Supplementary file 3 — Source Data [file 41467_2020_17983_MOESM3_ESM.gz › HJS20NCOM/text/cmip6/cmip6_historical-ndh-std_historical-tsube-skw.txt]

    1 a  ACCESS-CM2             0.1380    0.8200
    2 b  ACCESS-ESM1-5          0.1430    0.0300
    3 c  BCC-CSM2-MR            0.1160    0.4500
    4 d  CanESM5                0.0890    0.2900
    5 e  CESM2                  0.2260    0.2200
    6 f  CNRM-CM6-1             0.1250    0.5500
    7 g  CNRM-ESM2-1            0.1410    0.3100
    8 h  E3SM-1-1               0.1550    0.9500
    9 i  EC-Earth3-Veg          0.1480    0.7700
   10 m  GISS-E2-1-G            0.2730    1.0300
   11 p  IPSL-CM6A-LR           0.1320    0.6300
   12 r  MIROC6                 0.2540    1.1000
   13 t  MPI-ESM-1-2-HAM        0.1000    0.9200
   14 u  MPI-ESM1-2-HR          0.0910    0.1900
   15 v  MRI-ESM2-0             0.1510    0.7500
   16 w  NESM3                  0.0930    0.9500
   17 y  SAM0-UNICON            0.1530    0.4800
   18 z  UKESM1-0-LL            0.1590    0.7000
