# Supplementary material for: Dynamics for El Niño-La Niña asymmetry constrain equatorial-Pacific warming pattern
Source: Nat Commun. 2020 Aug 28;11:4230. doi: 10.1038/s41467-020-17983-y (PMC7455730; doi:10.1038/s41467-020-17983-y)
Supplement: Supplementary file 3 — Source Data [file 41467_2020_17983_MOESM3_ESM.gz › HJS20NCOM/text/cmip6/rcoef-historical-usube2tauu4e_l.txt]

# Tue Feb 11 08:23:27 HST 2020
# tauu4e usube historical
# 1 2 3 4 5 6 7 8 9 10 11 12 13
# irun sym run std(W/m2) asym(W/m2) skw kur rkur r1 alpha stdE stdR tmax
1 a ACCESS-CM2 0.075 -0.001 -0.207 1.414 1.350 0.668 0.0072 0.0054 0.0743 1980
2 b ACCESS-ESM1-5 0.073 0.002 0.343 0.780 0.603 0.663 0.0192 0.0137 0.0714 1980
3 c BCC-CSM2-MR 0.082 0.001 0.141 0.038 0.008 0.720 0.0408 0.0307 0.0756 1980
4 d CanESM5 0.067 -0.001 -0.151 0.190 0.156 0.698 0.0438 0.0274 0.0616 1980
6 f CNRM-CM6-1 0.089 -0.006 -0.725 2.946 2.157 0.683 0.0099 0.0078 0.0890 1980
7 g CNRM-ESM2-1 0.096 -0.004 -0.485 1.981 1.629 0.707 0.0131 0.0104 0.0951 1980
8 h E3SM-1-1 0.071 0.001 0.255 0.643 0.545 0.549 0.0190 0.0155 0.0692 1980
16 p IPSL-CM6A-LR 0.094 0.001 0.089 0.510 0.498 0.762 0.0545 0.0467 0.0817 1980
20 t MPI-ESM-1-2-HAM 0.060 0.002 0.500 1.151 0.776 0.318 -0.0068 -0.0038 0.0595 1980
21 u MPI-ESM1-2-HR 0.063 0.000 0.045 -0.155 -0.158 0.533 -0.0065 -0.0029 0.0627 1980
22 v MRI-ESM2-0 0.083 -0.002 -0.219 0.993 0.921 0.651 0.0004 0.0004 0.0828 1980
23 w NESM3 0.075 -0.000 -0.072 0.628 0.620 0.536 0.0074 0.0060 0.0750 1980
25 y SAM0-UNICON 0.084 -0.002 -0.307 0.904 0.762 0.633 0.0168 0.0162 0.0829 1980
26 z UKESM1-0-LL 0.089 0.000 0.018 1.411 1.410 0.700 0.0210 0.0178 0.0870 1980
