# Supplementary material for: Dynamics for El Niño-La Niña asymmetry constrain equatorial-Pacific warming pattern
Source: Nat Commun. 2020 Aug 28;11:4230. doi: 10.1038/s41467-020-17983-y (PMC7455730; doi:10.1038/s41467-020-17983-y)
Supplement: Supplementary file 3 — Source Data [file 41467_2020_17983_MOESM3_ESM.gz › HJS20NCOM/text/cmip6/cmip6-historical-sstbarcti_hh.txt]

# Mon May 18 22:33:00 HST 2020
# /share/keikikane/michiyah/cmip6/data/sst/
# 1 2 3 4 5 6 7 8 9 10 11 12 13
# irun sym run std(degC) asym(degC2) skw kur rkur r1 r3 r6 mean tmax
18 r MIROC6 0.0 0.0 0.0 0.0 0.0 0.0 0.0 0.0 28.37 1980
