# Supplementary material for: Dynamics for El Niño-La Niña asymmetry constrain equatorial-Pacific warming pattern
Source: Nat Commun. 2020 Aug 28;11:4230. doi: 10.1038/s41467-020-17983-y (PMC7455730; doi:10.1038/s41467-020-17983-y)
Supplement: Supplementary file 3 — Source Data [file 41467_2020_17983_MOESM3_ESM.gz › HJS20NCOM/text/cmip6/cmip6-trendENSO3-nan_sst_2051-2100_historical.txt]

# Fri Jan 31 11:26:05 HST 2020
# /share/keikikane/michiyah/cmip6/work
# 1    2   3   4         5     6    
# irun sym run trendENSO rNino dNino
 9 k GFDL-CM4  0.398  1.126  0.109
 10 l GFDL-ESM4  0.812  1.171  0.164
 11 o INM-CM5-0  0.681  0.974 -0.012
 13 q KACE-1-0-G  0.835  1.039  0.027
 15 s MIROC-ES2L  0.326  1.168  0.236
