# Supplementary material for: Dynamics for El Niño-La Niña asymmetry constrain equatorial-Pacific warming pattern
Source: Nat Commun. 2020 Aug 28;11:4230. doi: 10.1038/s41467-020-17983-y (PMC7455730; doi:10.1038/s41467-020-17983-y)
Supplement: Supplementary file 3 — Source Data [file 41467_2020_17983_MOESM3_ESM.gz › HJS20NCOM/text/cmip6/cmip6_historical-nino3-std_historical-nino3-skw.txt]

    1 a  ACCESS-CM2             0.890   -0.220
    2 b  ACCESS-ESM1-5          0.930   -0.440
    3 c  BCC-CSM2-MR            1.100   -0.360
    4 d  CanESM5                0.770    0.110
    5 e  CESM2                  1.190    0.130
    6 f  CNRM-CM6-1             0.990   -0.140
    7 g  CNRM-ESM2-1            1.040   -0.300
    8 h  E3SM-1-1               1.030    0.130
    9 i  EC-Earth3-Veg          0.800    0.340
   10 j  FGOALS-f3-L            1.530    0.200
   11 k  GFDL-CM4               0.860   -0.070
   12 l  GFDL-ESM4              0.960    0.110
   13 m  GISS-E2-1-G            1.560    0.010
   14 n  GISS-E2-1-H            1.070    0.670
   15 o  INM-CM5-0              0.480   -0.230
   16 p  IPSL-CM6A-LR           1.010    0.130
   17 q  KACE-1-0-G             0.700   -0.070
   18 r  MIROC6                 1.060    1.040
   19 s  MIROC-ES2L             1.400    0.570
   20 t  MPI-ESM-1-2-HAM        0.720    0.190
   21 u  MPI-ESM1-2-HR          0.680    0.080
   22 v  MRI-ESM2-0             0.990    0.130
   23 w  NESM3                  0.800    0.080
   24 x  NorESM2-MM             1.580    0.440
   25 y  SAM0-UNICON            0.960    0.010
   26 z  UKESM1-0-LL            1.010    0.040
