# Supplementary material for: Dynamics for El Niño-La Niña asymmetry constrain equatorial-Pacific warming pattern
Source: Nat Commun. 2020 Aug 28;11:4230. doi: 10.1038/s41467-020-17983-y (PMC7455730; doi:10.1038/s41467-020-17983-y)
Supplement: Supplementary file 3 — Source Data [file 41467_2020_17983_MOESM3_ESM.gz › HJS20NCOM/text/cmip6/rcoef-historical-tauu4e.txt]

# Thu Jan 30 08:17:23 HST 2020
# nino3 tauu4e historical
# 1    2   3   4         5          6   7   8    9  10    11   12   13
# irun sym run std(W/m2) asym(W/m2) skw kur rkur r1 alpha stdE stdR tmax
1 a ACCESS-CM2 0.74 0.12 0.21 0.33 0.26 0.53 0.48 0.43 0.61 1980
2 b ACCESS-ESM1-5 0.72 -0.17 -0.34 0.66 0.49 0.52 0.48 0.45 0.56 1980
3 c BCC-CSM2-MR 0.75 -0.13 -0.23 0.40 0.32 0.62 0.52 0.57 0.49 1980
4 d CanESM5 0.63 -0.01 -0.04 0.12 0.12 0.67 0.62 0.48 0.41 1980
5 e CESM2 1.04 0.12 0.11 0.35 0.33 0.74 0.72 0.86 0.59 1980
6 f CNRM-CM6-1 0.79 0.08 0.12 0.84 0.81 0.50 0.49 0.49 0.61 1980
7 g CNRM-ESM2-1 0.79 -0.05 -0.08 0.72 0.71 0.49 0.47 0.49 0.62 1980
8 h E3SM-1-1 0.81 0.10 0.14 0.52 0.49 0.40 0.45 0.46 0.67 1980
9 i EC-Earth3-Veg 0.85 0.40 0.55 1.01 0.56 0.50 0.70 0.56 0.64 1980
10 j FGOALS-f3-L 1.10 0.22 0.18 -0.47 -0.52 0.82 0.63 0.96 0.53 1980
11 k GFDL-CM4 0.79 0.05 0.07 0.45 0.44 0.51 0.62 0.53 0.58 1980
12 l GFDL-ESM4 0.79 0.01 0.02 0.06 0.06 0.54 0.59 0.56 0.56 1980
13 m GISS-E2-1-G 1.50 0.81 0.36 -0.33 -0.53 0.73 0.80 1.25 0.83 1980
14 n GISS-E2-1-H 1.16 0.74 0.55 0.52 0.08 0.53 0.81 0.87 0.78 1980
15 o INM-CM5-0 0.51 -0.03 -0.11 0.31 0.30 0.38 0.61 0.30 0.42 1980
16 p IPSL-CM6A-LR 0.86 -0.04 -0.05 0.37 0.36 0.71 0.70 0.70 0.49 1980
17 q KACE-1-0-G 0.74 0.06 0.12 0.49 0.47 0.53 0.62 0.43 0.60 1980
18 r MIROC6 1.24 0.98 0.64 0.74 0.12 0.77 1.00 1.06 0.64 1980
19 s MIROC-ES2L 1.27 0.59 0.36 -0.15 -0.35 0.75 0.74 1.03 0.74 1980
20 t MPI-ESM-1-2-HAM 0.57 0.23 0.71 1.66 0.90 0.19 0.36 0.26 0.50 1980
21 u MPI-ESM1-2-HR 0.45 0.02 0.11 -0.08 -0.10 0.33 0.40 0.27 0.36 1980
22 v MRI-ESM2-0 0.84 0.20 0.28 0.38 0.26 0.63 0.62 0.62 0.57 1980
23 w NESM3 0.80 0.08 0.12 0.05 0.03 0.17 0.58 0.47 0.65 1980
24 x NorESM2-MM 1.19 0.48 0.34 -0.16 -0.33 0.78 0.63 1.00 0.64 1980
25 y SAM0-UNICON 0.96 0.17 0.18 0.83 0.78 0.64 0.75 0.72 0.64 1980
26 z UKESM1-0-LL 0.85 0.05 0.07 0.77 0.76 0.59 0.59 0.60 0.60 1980
