# Supplementary material for: Dynamics for El Niño-La Niña asymmetry constrain equatorial-Pacific warming pattern
Source: Nat Commun. 2020 Aug 28;11:4230. doi: 10.1038/s41467-020-17983-y (PMC7455730; doi:10.1038/s41467-020-17983-y)
Supplement: Supplementary file 3 — Source Data [file 41467_2020_17983_MOESM3_ESM.gz › HJS20NCOM/text/cmip6/cmip6-historical-sstbarcti.txt]

# Mon May 18 22:33:00 HST 2020
# /share/keikikane/michiyah/cmip6/data/sst/
# 1    2   3   4         5           6   7   8    9  10 11 12   13
# irun sym run std(degC) asym(degC2) skw kur rkur r1 r3 r6 mean tmax
 1 a ACCESS-CM2 0.0 0.0 0.0 0.0 0.0 0.0 0.0 0.0 28.69 1980
 2 b ACCESS-ESM1-5 0.0 0.0 0.0 0.0 0.0 0.0 0.0 0.0 28.95 1980
 3 c BCC-CSM2-MR 0.0 0.0 0.0 0.0 0.0 0.0 0.0 0.0 29.12 1980
 4 d CanESM5 0.0 0.0 0.0 0.0 0.0 0.0 0.0 0.0 29.07 1980
 5 e CESM2 0.0 0.0 0.0 0.0 0.0 0.0 0.0 0.0 29.91 1980
 6 f CNRM-CM6-1 0.0 0.0 0.0 0.0 0.0 0.0 0.0 0.0 27.81 1980
 7 g CNRM-ESM2-1 0.0 0.0 0.0 0.0 0.0 0.0 0.0 0.0 28.11 1980
 8 h E3SM-1-1 0.0 0.0 0.0 0.0 0.0 0.0 0.0 0.0 28.70 1980
 9 i EC-Earth3-Veg 0.0 0.0 0.0 0.0 0.0 0.0 0.0 0.0 29.36 1980
 10 j FGOALS-f3-L 0.0 0.0 0.0 0.0 0.0 0.0 0.0 0.0 28.24 1980
 11 k GFDL-CM4 0.0 0.0 0.0 0.0 0.0 0.0 0.0 0.0 28.64 1980
 12 l GFDL-ESM4 0.0 0.0 0.0 0.0 0.0 0.0 0.0 0.0 28.96 1980
 13 m GISS-E2-1-G 0.0 0.0 0.0 0.0 0.0 0.0 0.0 0.0 28.95 1980
 14 n GISS-E2-1-H 0.0 0.0 0.0 0.0 0.0 0.0 0.0 0.0 29.07 1980
 15 o INM-CM5-0 0.0 0.0 0.0 0.0 0.0 0.0 0.0 0.0 27.48 1980
 16 p IPSL-CM6A-LR 0.0 0.0 0.0 0.0 0.0 0.0 0.0 0.0 28.32 1980
 17 q KACE-1-0-G 0.0 0.0 0.0 0.0 0.0 0.0 0.0 0.0 28.39 1980
 18 r MIROC6 0.0 0.0 0.0 0.0 0.0 0.0 0.0 0.0 28.37 1980
 19 s MIROC-ES2L 0.0 0.0 0.0 0.0 0.0 0.0 0.0 0.0 28.46 1980
 20 t MPI-ESM-1-2-HAM 0.0 0.0 0.0 0.0 0.0 0.0 0.0 0.0 27.99 1980
 21 u MPI-ESM1-2-HR 0.0 0.0 0.0 0.0 0.0 0.0 0.0 0.0 29.61 1980
 22 v MRI-ESM2-0 0.0 0.0 0.0 0.0 0.0 0.0 0.0 0.0 29.17 1980
 23 w NESM3 0.0 0.0 0.0 0.0 0.0 0.0 0.0 0.0 28.14 1980
 24 x NorESM2-MM 0.0 0.0 0.0 0.0 0.0 0.0 0.0 0.0 29.51 1980
 25 y SAM0-UNICON 0.0 0.0 0.0 0.0 0.0 0.0 0.0 0.0 28.54 1980
 26 z UKESM1-0-LL 0.0 0.0 0.0 0.0 0.0 0.0 0.0 0.0 28.54 1980
