# Supplementary material for: Dynamics for El Niño-La Niña asymmetry constrain equatorial-Pacific warming pattern
Source: Nat Commun. 2020 Aug 28;11:4230. doi: 10.1038/s41467-020-17983-y (PMC7455730; doi:10.1038/s41467-020-17983-y)
Supplement: Supplementary file 3 — Source Data [file 41467_2020_17983_MOESM3_ESM.gz › HJS20NCOM/text/cmip6/rcoef-historical-tauu4e_l.txt]

# Thu Jan 30 08:17:23 HST 2020
# nino3 tauu4e historical
# 1 2 3 4 5 6 7 8 9 10 11 12 13
# irun sym run std(W/m2) asym(W/m2) skw kur rkur r1 alpha stdE stdR tmax
1 a ACCESS-CM2 0.74 0.12 0.21 0.33 0.26 0.53 0.48 0.43 0.61 1980
2 b ACCESS-ESM1-5 0.72 -0.17 -0.34 0.66 0.49 0.52 0.48 0.45 0.56 1980
3 c BCC-CSM2-MR 0.75 -0.13 -0.23 0.40 0.32 0.62 0.52 0.57 0.49 1980
4 d CanESM5 0.63 -0.01 -0.04 0.12 0.12 0.67 0.62 0.48 0.41 1980
6 f CNRM-CM6-1 0.79 0.08 0.12 0.84 0.81 0.50 0.49 0.49 0.61 1980
7 g CNRM-ESM2-1 0.79 -0.05 -0.08 0.72 0.71 0.49 0.47 0.49 0.62 1980
8 h E3SM-1-1 0.81 0.10 0.14 0.52 0.49 0.40 0.45 0.46 0.67 1980
16 p IPSL-CM6A-LR 0.86 -0.04 -0.05 0.37 0.36 0.71 0.70 0.70 0.49 1980
20 t MPI-ESM-1-2-HAM 0.57 0.23 0.71 1.66 0.90 0.19 0.36 0.26 0.50 1980
21 u MPI-ESM1-2-HR 0.45 0.02 0.11 -0.08 -0.10 0.33 0.40 0.27 0.36 1980
22 v MRI-ESM2-0 0.84 0.20 0.28 0.38 0.26 0.63 0.62 0.62 0.57 1980
23 w NESM3 0.80 0.08 0.12 0.05 0.03 0.17 0.58 0.47 0.65 1980
25 y SAM0-UNICON 0.96 0.17 0.18 0.83 0.78 0.64 0.75 0.72 0.64 1980
26 z UKESM1-0-LL 0.85 0.05 0.07 0.77 0.76 0.59 0.59 0.60 0.60 1980
