# Supplementary material for: Dynamics for El Niño-La Niña asymmetry constrain equatorial-Pacific warming pattern
Source: Nat Commun. 2020 Aug 28;11:4230. doi: 10.1038/s41467-020-17983-y (PMC7455730; doi:10.1038/s41467-020-17983-y)
Supplement: Supplementary file 3 — Source Data [file 41467_2020_17983_MOESM3_ESM.gz › HJS20NCOM/text/cmip6/rcoef-historical-tauu4e_h.txt]

# Thu Jan 30 08:17:23 HST 2020
# nino3 tauu4e historical
# 1 2 3 4 5 6 7 8 9 10 11 12 13
# irun sym run std(W/m2) asym(W/m2) skw kur rkur r1 alpha stdE stdR tmax
5 e CESM2 1.04 0.12 0.11 0.35 0.33 0.74 0.72 0.86 0.59 1980
9 i EC-Earth3-Veg 0.85 0.40 0.55 1.01 0.56 0.50 0.70 0.56 0.64 1980
13 m GISS-E2-1-G 1.50 0.81 0.36 -0.33 -0.53 0.73 0.80 1.25 0.83 1980
18 r MIROC6 1.24 0.98 0.64 0.74 0.12 0.77 1.00 1.06 0.64 1980
