# Supplementary material for: Dynamics for El Niño-La Niña asymmetry constrain equatorial-Pacific warming pattern
Source: Nat Commun. 2020 Aug 28;11:4230. doi: 10.1038/s41467-020-17983-y (PMC7455730; doi:10.1038/s41467-020-17983-y)
Supplement: Supplementary file 3 — Source Data [file 41467_2020_17983_MOESM3_ESM.gz › HJS20NCOM/text/cmip6/rcoef-historical-usube2tauu4e_h.txt]

# Tue Feb 11 08:23:27 HST 2020
# tauu4e usube historical
# 1 2 3 4 5 6 7 8 9 10 11 12 13
# irun sym run std(W/m2) asym(W/m2) skw kur rkur r1 alpha stdE stdR tmax
5 e CESM2 0.094 0.001 0.128 0.663 0.639 0.677 0.0229 0.0239 0.0913 1980
9 i EC-Earth3-Veg 0.068 -0.002 -0.334 1.973 1.805 0.439 0.0072 0.0062 0.0680 1980
13 m GISS-E2-1-G 0.109 -0.003 -0.289 0.926 0.801 0.585 -0.0110 -0.0164 0.1073 1980
18 r MIROC6 0.081 -0.002 -0.295 1.442 1.312 0.544 0.0151 0.0186 0.0786 1980
