# Supplementary material for: Dynamics for El Niño-La Niña asymmetry constrain equatorial-Pacific warming pattern
Source: Nat Commun. 2020 Aug 28;11:4230. doi: 10.1038/s41467-020-17983-y (PMC7455730; doi:10.1038/s41467-020-17983-y)
Supplement: Supplementary file 3 — Source Data [file 41467_2020_17983_MOESM3_ESM.gz › HJS20NCOM/text/cmip6/cmip6-trendENSO3-l_ndh_2051-2100_historical.txt]

# Mon Feb  3 07:24:56 HST 2020
# /share/keikikane/michiyah/cmip6/work
# 1    2   3   4         5     6     7    8    9     10
# irun sym run trendENSO rNino dNino rNDH dNDH rNDHm dNDHm
 1 a ACCESS-CM2  0.556  0.977 -0.021  1.005  0.001  1.469  0.022
 2 b ACCESS-ESM1-5  0.578  1.128  0.119  1.126  0.018  1.562  0.026
 3 c BCC-CSM2-MR  0.592  0.844 -0.172  0.862 -0.016 -2.685  0.021
 4 d CanESM5  0.597  1.026  0.020  1.096  0.009  1.755  0.035
 6 f CNRM-CM6-1  0.423  1.031  0.031  1.172  0.022  1.203  0.016
 7 g CNRM-ESM2-1  0.536  1.076  0.079  1.139  0.020  1.318  0.028
 12 p IPSL-CM6A-LR  0.444  1.003  0.003  1.047  0.006  1.556  0.040
 16 u MPI-ESM1-2-HR  0.505  1.122  0.083  1.375  0.034  1.478  0.028
 17 v MRI-ESM2-0  0.559  1.100  0.099  1.262  0.040  1.483  0.055
 18 z UKESM1-0-LL  0.722  0.864 -0.137  0.791 -0.033  0.969 -0.003
