# Supplementary material for: Dynamics for El Niño-La Niña asymmetry constrain equatorial-Pacific warming pattern
Source: Nat Commun. 2020 Aug 28;11:4230. doi: 10.1038/s41467-020-17983-y (PMC7455730; doi:10.1038/s41467-020-17983-y)
Supplement: Supplementary file 3 — Source Data [file 41467_2020_17983_MOESM3_ESM.gz › HJS20NCOM/text/cmip6/cmip6_historical-rdflxp-alp_historical-nino3-std.txt]

    1 a  ACCESS-CM2            -3.7800    0.8900
    2 b  ACCESS-ESM1-5          2.0100    0.9300
    3 c  BCC-CSM2-MR            2.2800    1.1000
    4 d  CanESM5                0.6200    0.7700
    5 e  CESM2                 -3.8000    1.1900
    6 f  CNRM-CM6-1            -6.8200    0.9900
    7 g  CNRM-ESM2-1           -6.1100    1.0400
    8 h  E3SM-1-1              -1.4300    1.0300
    9 i  EC-Earth3-Veg         -5.0800    0.8000
   10 j  FGOALS-f3-L           -5.4000    1.5300
   11 k  GFDL-CM4              -3.1200    0.8600
   12 l  GFDL-ESM4             -2.4000    0.9600
   13 m  GISS-E2-1-G           -6.5600    1.5600
   14 n  GISS-E2-1-H           -6.5700    1.0700
   15 o  INM-CM5-0              0.0600    0.4800
   16 p  IPSL-CM6A-LR          -2.9400    1.0100
   17 q  KACE-1-0-G            -5.3500    0.7000
   18 r  MIROC6               -10.2200    1.0600
   19 s  MIROC-ES2L            -7.8400    1.4000
   20 t  MPI-ESM-1-2-HAM        1.1600    0.7200
   21 u  MPI-ESM1-2-HR          0.1500    0.6800
   22 v  MRI-ESM2-0            -6.1700    0.9900
   23 w  NESM3                 -4.1700    0.8000
   24 x  NorESM2-MM            -1.4700    1.5800
   25 y  SAM0-UNICON            0.5400    0.9600
   26 z  UKESM1-0-LL           -1.4800    1.0100
